# Supplementary material for: Transcriptome and metabolome analyses of two contrasting sesame genotypes reveal the crucial biological pathways involved in rapid adaptive response to salt stress
Source: BMC Plant Biol. 2019 Feb 11;19:66. doi: 10.1186/s12870-019-1665-6 (PMC6371534; doi:10.1186/s12870-019-1665-6)
Supplement: Supplementary file 1 — Table S1. Summary of RNA-Seq data. Table S2. Significantly enriched KEGG pathways of the DEGs in ST and SS in response to salt stress (P-Value < 0.05). Table S3. List of genes that were exclusively up-regulated in ST genotype at all salt stress time points. Table S4. List of the core gene set involved in sesame response to salt stress. Table S5. GO terms enriched amongst the core salt-responsive genes in sesame (top 30 terms only). Table S6. The core metabolites involved in sesame response to salt stress. Table S7. The metabolites increased significantly and exclusively in ST genotype in response to salt stress. Table S8. Primers used in qRT-PCR analysis. (XLSX 90 kb) [file 12870_2019_1665_MOESM1_ESM.xlsx]

## Sheet: Table S1
Supplementary Table S1. Summary of RNA-Seq data.
Sample name	Total Raw reads	Total Clean reads	GC content(%)	Total mapped reads	Total mapped reads/Total clean reads(%)	Multiple mapped reads	Multiple mapped reads/Total clean reads(%)	Uniquely mapped reads	Uniquely mapped reads/Total clean reads(%)
ST_0h_1	56200078	50962020	46.89	47618086	93.4384	963516	1.89066	46654570	91.5477
ST_0h_2	53859392	49246562	46.58	46069483	93.5486	1165561	2.36679	44903922	91.1818
ST_0h_3	54308450	50877488	46.89	47479722	93.3217	920475	1.8092	46559247	91.5125
SS_0h_1	53422124	50053352	46.93	45842941	91.5882	892083	1.78226	44950858	89.8059
SS_0h_2	43652426	40715530	47.04	37487346	92.0714	680670	1.67177	36806676	90.3996
SS_0h_3	58367766	55561642	46.98	52261696	94.0607	923403	1.66194	51338293	92.3988
ST_2h_1	46872818	43826216	46.46	39085488	89.1829	749502	1.71017	38335986	87.4727
ST_2h_2	56455556	49226762	46.34	45475451	92.3795	1017398	2.06676	44458053	90.3128
ST_2h_3	49605272	46788354	46.46	43186419	92.3016	787291	1.68266	42399128	90.619
SS_2h_1	61772050	58195088	46.95	53908555	92.6342	964146	1.65675	52944409	90.9775
SS_2h_2	53365476	48967336	46.7	46138606	94.2232	865292	1.76708	45273314	92.4562
SS_2h_3	66148362	61898474	47.12	57945042	93.613	982789	1.58774	56962253	92.0253
ST_6h_1	56110052	52656078	46.51	49704784	94.3952	981899	1.86474	48722885	92.5304
ST_6h_2	51942334	47710022	46.32	44558757	93.395	789888	1.6556	43768869	91.7394
ST_6h_3	53958372	46739214	45.18	42241785	90.3776	997650	2.1345	41244135	88.2431
SS_6h_1	54237112	48265958	45.56	44984547	93.2014	987599	2.04616	43996948	91.1552
SS_6h_2	49358766	45872538	46.6	43114466	93.9875	915564	1.99589	42198902	91.9916
SS_6h_3	50937298	46597730	44.67	42941931	92.1546	954835	2.0491	41987096	90.1055
ST_12h_1	49165946	46068752	46.07	43469089	94.357	939073	2.03842	42530016	92.3186
ST_12h_2	53478642	50560280	46.15	47538963	94.0243	877166	1.73489	46661797	92.2894
ST_12h_3	54554576	50920208	46.27	48040580	94.3448	880803	1.72977	47159777	92.6151
SS_12h_1	61288330	58050112	46.5	54506730	93.896	1013295	1.74555	53493435	92.1504
SS_12h_2	62215438	55736000	46.27	52704878	94.5616	1179255	2.11579	51525623	92.4459
SS_12h_3	65472130	59177334	46.35	55352788	93.5371	1011046	1.7085	54341742	91.8286
ST_24h_1	64218272	59337384	46.73	55828491	94.0865	1010344	1.70271	54818147	92.3838
ST_24h_2	59992120	56174124	46.49	51514345	91.7048	956883	1.70342	50557462	90.0013
ST_24h_3	59960160	55090912	46.63	51715009	93.8721	895519	1.62553	50819490	92.2466
SS_24h_1	57780738	54294106	46.62	50492951	92.999	893382	1.64545	49599569	91.3535
SS_24h_2	59090286	54815124	46.29	51581074	94.1001	932046	1.70034	50649028	92.3997
SS_24h_3	50380854	46265926	46.12	43094213	93.1446	788777	1.70488	42305436	91.4397

## Sheet: Table S2
Supplementary Table S2. Significantly enriched KEGG pathways of the DEGs in ST and SS in response to salt stress (P-Value < 0.05).
ID	pathway	category	ST												SS
			2h/0h			6h/0h			12h/0h			24h/0h			2h/0h			6h/0h			12h/0h			24h/0h
			P-Value	DEG number	Background number	P-Value	DEG number	Background number	P-Value	DEG number	Background number	P-Value	DEG number	Background number	P-Value	DEG number	Background number	P-Value	DEG number	Background number	P-Value	DEG number	Background number	P-Value	DEG number	Background number
sind00250	Alanine, aspartate and glutamate metabolism	Amino acid metabolism	0.000654818	14	48	0.00961157	26	48				0.0308697	22	48
sind00260	Glycine, serine and threonine metabolism	Amino acid metabolism				0.0327993	31	69	0.00915739	43	69				0.0243293	29	69	0.0337009	34	69	0.0280364	37	69
sind00270	Cysteine and methionine metabolism	Amino acid metabolism	0.0377124	16	99	0.0396089	41	99										0.0312157	46	99	0.0260746	50	99
sind00350	Tyrosine metabolism	Amino acid metabolism										0.0336933	19	40							0.0448396	23	40	0.0226149	23	40
sind00410	beta-Alanine metabolism	Metabolism of other amino acids																0.0091607	25	40
sind00941	Flavonoid biosynthesis	Biosynthesis of other secondary metabolites				0.000986138	18	21	0.0106468	18	21				0.000142097	19	21	0.00529675	17	21	0.0100102	17	21
sind00945	Stilbenoid, diarylheptanoid and gingerol biosynthesis	Biosynthesis of other secondary metabolites													0.00740516	30	64
sind00010	Glycolysis / Gluconeogenesis	Carbohydrate metabolism				0.045405	45	112				0.00588022	48	112										0.0391124	50	112
sind00030	Pentose phosphate pathway	Carbohydrate metabolism													0.0242707	24	54
sind00052	Galactose metabolism	Carbohydrate metabolism	0.00197595	14	55	0.0085147	29	55	0.0141332	35	55	0.0034749	29	55	0.00680665	27	55
sind00053	Ascorbate and aldarate metabolism	Carbohydrate metabolism				0.00633083	24	41										0.0113684	25	41
sind00630	Glyoxylate and dicarboxylate metabolism	Carbohydrate metabolism	0.000992403	16	63	0.00887206	32	63	0.00642318	41	63				0.036929	26	63				0.00201966	41	63
sind00195	Photosynthesis	Energy metabolism	0.000470912	19	77	0.000409135	44	77	0.0123014	46	77	0.00564598	36	77	0.020961	32	77	0.0025451	44	77	0.000723488	50	77
sind00196	Photosynthesis - antenna proteins	Energy metabolism				0.000675139	19	22	0.0242956	17	22	0.00144808	17	22	0.019171	13	22				0.00758063	18	22	0.00701609	17	22
sind00710	Carbon fixation in photosynthetic organisms	Energy metabolism	6.65261e-06	22	69	2.08764e-05	46	69	8.45454e-05	54	69	0.0329995	29	69	0.0024813	34	69	0.000505981	44	69	2.41897e-05	53	69
sind04712	Circadian rhythm - plant	Environmental adaptation	0.0132529	9	36	0.00341955	23	36	0.0267466	24	36				0.0214688	18	36	0.0166353	22	36	0.0321665	22	36
sind01100	Metabolic pathways	Global and overview maps				0.0121078	600	1861	0.0246997	772	1861				0.0154318	538	1861				0.00295794	735	1861	0.0222778	658	1861
sind01110	Biosynthesis of secondary metabolites	Global and overview maps	0.0189904	115	995	1.97463e-05	371	995	0.000172424	464	995	0.00633598	315	995	4.72086e-05	332	995	0.000810613	390	995	0.000101166	433	995	0.000733393	389	995
sind01200	Carbon metabolism	Global and overview maps	0.00933015	36	243	0.00461665	98	243	0.0113018	121	243										0.00176733	120	243	0.0177992	102	243
sind01212	Fatty acid metabolism	Global and overview maps										0.00465854	35	73							0.0483429	37	73	0.0279457	36	73
sind00061	Fatty acid biosynthesis	Lipid metabolism										0.00220102	24	40										0.0226149	23	40
sind00071	Fatty acid degradation	Lipid metabolism										0.0122391	21	40							0.0299222	24	40	0.0226149	23	40
sind00561	Glycerolipid metabolism	Lipid metabolism																0.0103494	30	52	0.0159738	31	52	0.0499826	26	52
sind00592	alpha-Linolenic acid metabolism	Lipid metabolism										0.0149379	18	33	0.00339049	20	33							0.0135427	21	33
sind01040	Biosynthesis of unsaturated fatty acids	Lipid metabolism										0.044604	17	36							0.0488214	21	36
sind00130	Ubiquinone and other terpenoid-quinone biosynthesis	Metabolism of cofactors and vitamins										0.0211212	17	32										0.0179301	20	32
sind00780	Biotin metabolism	Metabolism of cofactors and vitamins																						0.0132486	12	14
sind00860	Porphyrin and chlorophyll metabolism	Metabolism of cofactors and vitamins				0.0228781	23	45	0.0143983	30	45										0.0331738	26	45
sind00900	Terpenoid backbone biosynthesis	Metabolism of terpenoids and polyketides													0.0181623	26	58				0.00960396	35	58
sind00902	Monoterpenoid biosynthesis	Metabolism of terpenoids and polyketides										0.0399358	6	7
sind00904	Diterpenoid biosynthesis	Metabolism of terpenoids and polyketides	0.00417739	7	18	0.000290905	18	18	0.00375661	18	18				0.0256532	11	18	0.00180472	17	18	0.0035946	17	18
sind00906	Carotenoid biosynthesis	Metabolism of terpenoids and polyketides	0.00419491	9	29	0.0111425	18	29	0.00087381	27	29	0.0108526	17	29	0.00442532	18	29	0.042189	17	29				0.0251078	18	29
sind00908	Zeatin biosynthesis	Metabolism of terpenoids and polyketides				0.0463945	13	23
sind04075	Plant hormone signal transduction	Signal transduction	9.04774e-09	61	271	0.00869404	105	271	0.0248562	129	271	0.00017774	111	271	9.33126e-06	116	271	0.00260684	121	271	0.0400285	117	271	0.00078824	125	271

## Sheet: Table S3
Supplementary Table S3. List of genes that were exclusively up-regulated in ST genotype at all salt stress time points.
Gene_id	Annotation	Fold changes log2 (salt/control)
		ST_2h/0h	ST_6h/0h	ST_12h/0h	ST_24h/0h
LOC105167105	17.8 kDa class I heat shock protein	3.1181	3.7454	2.8555	9.5023
LOC105171944	1-aminocyclopropane-1-carboxylate synthase-like	3.1699	3.5723	4.4904	5.5072
LOC105170264	ABC transporter F family member 1	1.0616	0.81306	0.90193	1.2583
LOC105163930	alanine--glyoxylate aminotransferase 2 homolog 3	1.2299	1.3933	0.61024	0.96807
LOC105175841	AP2-like ethylene-responsive transcription factor At2g41710	0.94691	1.1994	1.0239	0.86853
LOC105173929	β-glucosidase	3.2157	3.5432	3.132	0.89731
LOC105179868	bidirectional sugar transporter SWEET1-like	1.6088	2.119	3.1522	4.7332
LOC105162194	branched-chain-amino-acid aminotransferase 2	3.1258	2.8298	3.6853	4.4748
LOC105165528	C2 domain-containing protein At1g53590	1.476	1.5273	1.407	1.392
LOC105168943	calmodulin-binding protein 60 C	3.6842	1.2739	1.13	2.3102
LOC105156487	cell division control protein 48 homolog B	0.96481	0.88834	1.0361	1.3196
LOC105161642	cytochrome P450 83B1-like	2.2097	2.8045	1.9101	4.1558
LOC105157670	dehydration-responsive element-binding protein 3	1.7466	1.3224	2.2986	2.1866
LOC105166214	dof zinc finger protein DOF1.6	4.2476	3.3776	2.185	1.9717
LOC105174990	E3 ubiquitin-protein ligase At4g11680	4.4154	4.9442	2.9289	4.0975
LOC105159365	expansin-A11	1.4061	1.2793	2.6443	2.18
LOC105170460	expansin-A4	2.1979	3.3422	3.331	2.3859
LOC105167935	external alternative NAD(P)H-ubiquinone oxidoreductase B2	1.7008	2.0572	2.4496	3.9417
LOC105176512	FK506-binding protein 59-like	0.97832	0.8568	1.4427	1.4774
LOC105167332	floral homeotic protein AGAMOUS-like	2.2919	3.3838	5.2508	5.8505
LOC105169175	G-box-binding factor 4	1.287	1.7063	0.85779	3.1539
LOC105167783	glutamate decarboxylase	1.1691	1.2043	0.87128	0.69894
LOC105175901	GTP-binding protein ERG%2C transcript variant X2	1.1743	1.6328	1.5085	1.1166
LOC105162527	H/ACA ribonucleoprotein complex subunit 4-like	1.1279	1.3127	1.4756	1.0757
LOC105158297	heat shock 70 kDa protein-like	3.157	3.0809	2.5794	8.0108
LOC105171568	heat stress transcription factor A-2c	2.3851	3.1228	2.5711	2.54
LOC105158569	homeobox-leucine zipper protein HAT22	1.0844	1.1435	1.0432	0.75115
LOC105162740	LRR receptor kinase BAK1-like	1.0079	1.0073	0.78303	0.93631
LOC105175758	MAP7 domain-containing protein 1	1.2538	1.5285	1.7574	1.1649
LOC105166694	mediator of RNA polymerase II transcription subunit 36a	0.85076	0.91038	0.86834	0.71532
LOC105178599	mitogen-activated protein kinase kinase kinase ANP1	4.5853	3.1196	3.0588	4.6178
LOC105171986	non-specific lipid-transfer protein 2-like	4.9032	6.2535	6.8072	10.152
LOC105171987	non-specific lipid-transfer protein 2-like	4.8969	6.7776	7.5599	9.9836
LOC105171989	non-specific lipid-transfer protein 2-like	6.7842	8.4477	8.8237	10.838
LOC105171990	non-specific lipid-transfer protein 2-like	4.319	5.5277	6.0156	8.297
LOC105171991	non-specific lipid-transfer protein 2-like	4.3004	6.4286	7.4525	9.8015
LOC105157086	pectinesterase 1	0.9861	1.1366	1.0801	0.7536
LOC105165293	periodic tryptophan protein 1 homolog	0.8936	1.1902	1.1965	0.89732
LOC105159057	phosphoenolpyruvate carboxykinase (ATP)	2.6497	2.3677	0.62954	1.0693
LOC105162121	phospholipase D alpha 1	1.1733	1.2001	0.91722	0.76535
LOC105157737	PRA1 family protein F2-like	0.91324	0.91524	1.175	1.3648
LOC105165393	probable bifunctional methylthioribulose-1-phosphate dehydratase/enolase-phosphatase E1 1	0.94621	0.92412	1.279	1.3787
LOC105169891	probable carboxylesterase 12	2.0063	2.5512	1.3038	0.90491
LOC105173519	probable chlorophyll(ide) b reductase NYC1	1.0401	1.4787	1.6162	1.3411
LOC105177732	probable galacturonosyltransferase-like 1	1.9861	2.1152	2.6526	2.7571
LOC105173559	probable glutamate carboxypeptidase LAMP1	1.0172	1.502	1.1364	1.4354
LOC105169354	probable zinc metallopeptidase EGY3	2.0378	1.4454	1.4795	5.127
LOC105164296	protein NRT1/ PTR FAMILY 6.3-like	1.3262	1.5662	1.8202	1.7484
LOC105177905	protein PIN-LIKES 2-like	1.1852	1.4549	1.3914	1.3775
LOC105160981	protein SMAX1-LIKE 7	1.1629	0.85274	2.0336	1.0193
LOC110012310	putative lipid-transfer protein DIR1	2.3249	1.4889	1.1008	1.299
LOC105175577	receptor-like protein kinase HSL1	1.1624	1.2847	1.3784	2.3696
LOC105163880	sodium-dependent phosphate transport protein 1	1.6814	1.6238	0.61282	1.0282
LOC105176471	succinate dehydrogenase [ubiquinone] iron-sulfur subunit 3	1.3379	1.2997	1.6384	2.1151
LOC105175117	succinate-semialdehyde dehydrogenase	0.94516	1.2585	1.1759	1.0304
LOC105161960	sucrose synthase	1.1819	1.7218	2.4402	3.424
LOC105163347	sucrose synthase 2	1.4168	2.9009	4.805	5.7691
LOC105171082	UDP-glycosyltransferase 92A1	1.4013	1.7857	2.8011	2.9554
LOC110011857	xyloglucan galactosyltransferase XLT2	0.91277	1.0894	1.5546	2.4526

## Sheet: Table S4
Supplementary Table S4. List of the core gene set involved in sesame response to salt stress
Gene_id	Annotation	TF family/Abbreviation	Status
LOC105177702	B3 domain-containing protein At1g49475-like	ABI3VP1	Down
LOC105161732	B3 domain-containing protein At2g36080	ABI3VP1	Up
LOC105167013	dehydration-responsive element-binding protein 2C-like%2C transcript variant X2	AP2-EREBP	Up
LOC105179326	ethylene-responsive transcription factor ABR1-like	AP2-EREBP	Up
LOC105173834	ethylene-responsive transcription factor ERF017-like	AP2-EREBP	Up
LOC105158636	ethylene-responsive transcription factor ERF061-like	AP2-EREBP	Up
LOC105156390	ethylene-responsive transcription factor ERF118-like	AP2-EREBP	Up
LOC105167278	auxin response factor 6-like	ARF	Down
LOC105156857	two-component response regulator ARR2%2C transcript variant X2	ARR-B	Down
LOC105163333	auxin-induced protein 22D-like	AUX/IAA	Down
LOC105165325	auxin-induced protein 22D-like	AUX/IAA	Down
LOC105178002	transcription factor BEE 2	bHLH	Down
LOC105160722	transcription factor bHLH118-like	bHLH	Down
LOC105160720	transcription factor bHLH120-like	bHLH	Down
LOC105171166	transcription factor bHLH130-like	bHLH	Up
LOC105162520	transcription factor bHLH48	bHLH	Down
LOC105160871	transcription factor bHLH51	bHLH	Down
LOC105169649	transcription factor bHLH63%2C transcript variant X1	bHLH	Down
LOC105166513	transcription factor bHLH78	bHLH	Down
LOC105158704	transcription factor bHLH93-like%2C transcript variant X1	bHLH	Down
LOC105176426	transcription factor bHLH94-like	bHLH	Down
LOC105164084	transcription factor EGL1%2C transcript variant X2	bHLH	Up
LOC105164397	transcription factor MYC2-like	bHLH	Up
LOC105165424	basic leucine zipper 61	bZIP	Down
LOC105178453	basic leucine zipper 61	bZIP	Down
LOC105159163	bZIP transcription factor 23%2C transcript variant X2	bZIP	Up
LOC105166264	bZIP transcription factor 23%2C transcript variant X3	bZIP	Up
LOC105163044	bZIP transcription factor 53	bZIP	Down
LOC105176496	TGACG-sequence-specific DNA-binding protein TGA-1A%2C transcript variant X1	bZIP	Down
LOC105156402	transcription factor HBP-1b(c38)-like	bZIP	Down
LOC105161226	transcription factor HBP-1b(c38)-like	bZIP	Down
LOC105166983	transcription factor RF2b	bZIP	Down
LOC105176696	transcription factor TGA1%2C transcript variant X3	bZIP	Up
LOC105159906	transcription factor TGA2.3%2C transcript variant X4	bZIP	Up
LOC105177260	cyclic dof factor 2-like	C2C2-Dof	Down
LOC105168584	dof zinc finger protein DOF5.8-like	C2C2-Dof	Down
LOC105166606	GATA transcription factor 8%2C transcript variant X2	C2C2-GATA	Down
LOC105156147	protein indeterminate-domain 5%2C chloroplastic-like	C2H2	Down
LOC105170759	zinc finger protein ZAT5-like	C2H2	Down
LOC105174946	zinc finger CCCH domain-containing protein 18-like%2C transcript variant X1	C3H	Down
LOC105174278	zinc finger CCCH domain-containing protein 20-like	C3H	Up
LOC105159490	glycine-rich protein 2-like	CSD	Down
LOC105156531	myb family transcription factor PHL8	G2-like	Down
LOC105178471	probable transcription factor GLK1	G2-like	Down
LOC105177832	probable amino-acid acetyltransferase NAGS2%2C chloroplastic%2C transcript variant X2	GNAT	Down
LOC105155837	scarecrow-like protein 22%2C transcript variant X2	GRAS	Down
LOC105173311	scarecrow-like protein 27%2C transcript variant X2	GRAS	Down
LOC105173990	BEL1-like homeodomain protein 1	HB	Up
LOC105173060	homeobox-leucine zipper protein ATHB-12	HB	Up
LOC105156051	homeobox-leucine zipper protein ATHB-12-like	HB	Up
LOC105160292	homeobox-leucine zipper protein ATHB-12-like%2C transcript variant X1	HB	Up
LOC105156551	homeobox-leucine zipper protein ATHB-13	HB	Down
LOC105168148	homeobox-leucine zipper protein HAT5	HB	Up
LOC105159139	WUSCHEL-related homeobox 4%2C transcript variant X3	HB	Down
LOC105166998	high mobility group B protein 7	HMG	Up
LOC105173630	heat stress transcription factor A-2-like	HSF	Up
LOC105164129	heat stress transcription factor B-2b	HSF	Up
LOC105162133	heat stress transcription factor C-1-like	HSF	Up
LOC105162495	late embryogenesis abundant protein 46-like	LEA	Up
LOC105163281	late embryogenesis abundant protein D-34-like	LEA	Up
LOC105157537	late embryogenesis abundant protein Dc3	LEA	Up
LOC105162494	late embryogenesis abundant protein-like	LEA	Up
LOC105163605	LOB domain-containing protein 4-like	LOB	Down
LOC105175843	LOB domain-containing protein 4-like	LOB	Up
LOC105176394	MADS-box protein JOINTLESS	MADS	Up
LOC105173532	MYB-like transcription factor ETC3	MYB	Up
LOC105168794	myb-related protein 306	MYB	Up
LOC105166671	myb-related protein 308-like	MYB	Up
LOC105175448	protein ODORANT1	MYB	Up
LOC105176174	protein rough sheath 2 homolog	MYB	Down
LOC105169642	transcription factor RADIALIS-like	MYB	Down
LOC105156033	transcription repressor MYB5-like	MYB	Up
LOC105155242	NAC domain-containing protein 2	NAC	Up
LOC105175054	NAC domain-containing protein 21/22-like	NAC	Up
LOC105169838	NAC domain-containing protein 35	NAC	Up
LOC105174752	NAC domain-containing protein 72	NAC	Up
LOC105177026	NAC domain-containing protein 72	NAC	Up
LOC105156525	NAC transcription factor 29	NAC	Up
LOC105159211	NAC transcription factor 29-like%2C transcript variant X3	NAC	Up
LOC105174159	histone H2B	NF	Down
LOC105170766	histone H2B-like	NF	Up
LOC105170803	nuclear transcription factor Y subunit A-1%2C transcript variant X1	NF	Up
LOC105159740	nuclear transcription factor Y subunit A-1-like	NF	Up
LOC105174962	nuclear transcription factor Y subunit B-3	NF	Up
LOC105168102	nuclear transcription factor Y subunit C-2-like%2C transcript variant X4	NF	Up
LOC105163903	transcription repressor OFP1	OFP	Down
LOC105161002	transcription repressor OFP13	OFP	Down
LOC105172927	B-box zinc finger protein 19	Orphans	Up
LOC105166082	B-box zinc finger protein 21	Orphans	Down
LOC105156165	histidine kinase 4	Orphans	Down
LOC105168196	two-component response regulator ARR17	Orphans	Down
LOC105159893	two-component response regulator ORR9	Orphans	Down
LOC105162594	two-component response regulator ORR9	Orphans	Down
LOC105169771	two-component response regulator ORR9	Orphans	Down
LOC105156178	uncharacterized LOC105156178%2C transcript variant X2	PLATZ	Down
LOC105179511	uncharacterized LOC105179511%2C transcript variant X4	PLATZ	Down
LOC105172998	protein NLP2%2C transcript variant X4	RWP-RK	Down
LOC105162507	squamosa promoter-binding-like protein 17%2C transcript variant X2	SBP	Down
LOC105169067	uncharacterized protein At5g08430	SWI/SNF-BAF60b	Down
LOC105175721	transcription factor TCP23	TCP	Down
LOC105171768	transcription factor TCP9	TCP	Down
LOC105166290	tubby-like F-box protein 5	TUB	Down
LOC105178004	tubby-like F-box protein 5	TUB	Down
LOC105160423	probable WRKY transcription factor 27%2C transcript variant X1	WRKY	Down
LOC105173039	WRKY transcription factor 22	WRKY	Down
LOC105173010	(RS)-norcoclaurine 6-O-methyltransferase-like		Down
LOC105174106	4-alpha-glucan-branching enzyme 2		Up
LOC105161302	12-oxophytodienoate reductase 1		Up
LOC105165027	proline-rich protein DC2.15-like		Down
LOC105164640	heat shock protein-like		Up
LOC105160926	heat shock protein-like		Up
LOC105164638	heat shock protein		Up
LOC105163572	1-acyl-sn-glycerol-3-phosphate acyltransferase 2		Down
LOC105168010	1-aminocyclopropane-1-carboxylate oxidase		Up
LOC105179409	1-deoxy-D-xylulose 5-phosphate reductoisomerase		Down
LOC105164435	26.5 kDa heat shock protein		Up
LOC105173976	2-Cys peroxiredoxin BAS1		Down
LOC105176872	2-oxoglutarate-dependent dioxygenase DAO		Up
LOC105176518	30S ribosomal protein S13		Down
LOC105166507	36.4 kDa proline-rich protein-like		Down
LOC105165748	3-epi-6-deoxocathasterone 23-monooxygenase		Down
LOC105166293	3-ketoacyl-CoA synthase 4		Down
LOC105162686	3-oxoacyl-[acyl-carrier-protein] reductase FabG		Down
LOC105169475	3-oxo-Delta(4%2C5)-steroid 5-beta-reductase		Up
LOC105178724	4-hydroxyphenylpyruvate dioxygenase		Up
LOC105164824	6-hydroxynicotinate 3-monooxygenase		Up
LOC105176369	8-hydroxygeraniol dehydrogenase		Up
LOC105165510	9-cis-epoxycarotenoid dioxygenase NCED1		Up
LOC105176883	9-cis-epoxycarotenoid dioxygenase NCED1		Up
LOC105162577	AAA-ATPase ASD%2C mitochondrial-like		Up
LOC105169663	AAA-ATPase At3g50940-like		Down
LOC105155686	AAA-ATPase At5g57480-like		Down
LOC105165994	ABC transporter B family member 13		Down
LOC105167663	ABC transporter B family member 19		Down
LOC105157730	ABC transporter C family member 8-like		Up
LOC105157729	ABC transporter C family member 8-like		Up
LOC105161441	ABC transporter G family member 21		Up
LOC105161698	ABC transporter G family member 22		Up
LOC105167852	abscisic acid receptor PYL12-like		Up
LOC105174608	abscisic acid receptor PYL4		Down
LOC105167014	abscisic acid receptor PYL4-like		Down
LOC105171739	acid phosphatase 1		Down
LOC105174688	acid phosphatase 1		Down
LOC105180260	ACT domain-containing protein ACR4		Down
LOC105156446	ACT domain-containing protein ACR8-like		Down
LOC105162490	actin		Down
LOC105159681	actin-97		Down
LOC105159682	actin-97-like		Down
LOC105169779	actin-depolymerizing factor 5		Down
LOC105158211	acyl carrier protein 4		Down
LOC105158801	acyl-[acyl-carrier-protein] desaturase		Down
LOC105176477	acyl-coenzyme A oxidase 2		Up
LOC105164669	acyl-lipid (9-3)-desaturase		Down
LOC105164292	adenine phosphoribosyltransferase 4		Down
LOC105162863	alanine aminotransferase 2-like		Up
LOC105162106	aldehyde dehydrogenase family 2 member C4		Down
LOC105175080	alkane hydroxylase MAH1-like		Down
LOC105175530	allantoinase%2C transcript variant X1		Down
LOC105173734	alpha-aminoadipic semialdehyde synthase		Up
LOC105166249	alpha-amylase%2C transcript variant X3		Up
LOC105176338	altered inheritance of mitochondria protein 32		Up
LOC105165062	ankyrin repeat-containing protein At5g02620-like		Up
LOC105168003	ankyrin repeat-containing protein ITN1-like		Up
LOC105157719	anoctamin-like protein At1g73020		Up
LOC105170758	aquaporin TIP1-1-like		Up
LOC105170854	arabinogalactan peptide 14-like		Down
LOC105158510	arabinogalactan peptide 22-like		Down
LOC105167990	arogenate dehydratase/prephenate dehydratase 1		Down
LOC105170896	aspartate aminotransferase		Up
LOC105172170	aspartyl protease AED3		Down
LOC105172184	aspartyl protease AED3		Down
LOC105165322	aspartyl protease family protein At5g10770		Down
LOC105167988	ATP synthase gamma chain		Down
LOC105172962	auxin transporter-like protein 2		Down
LOC105157802	auxin-binding protein ABP19a		Down
LOC105172953	auxin-induced protein 6B		Down
LOC105158773	auxin-induced protein PCNT115-like		Up
LOC105169733	auxin-responsive protein SAUR19-like		Down
LOC105169723	auxin-responsive protein SAUR21-like		Down
LOC105169728	auxin-responsive protein SAUR24		Down
LOC105169730	auxin-responsive protein SAUR24-like		Down
LOC105169735	auxin-responsive protein SAUR24-like		Down
LOC105172951	auxin-responsive protein SAUR50		Down
LOC105169738	auxin-responsive protein SAUR50-like		Down
LOC105158157	auxin-responsive protein SAUR71-like		Down
LOC105156793	auxin-responsive protein SAUR72-like		Up
LOC105165115	B2 protein		Up
LOC105176294	BAG family molecular chaperone regulator 1-like		Down
LOC105172652	basic form of pathogenesis-related protein 1-like		Up
LOC105161771	basic leucine zipper 63		Up
LOC105172671	basic proline-rich protein		Up
LOC105178106	berberine bridge enzyme-like 18		Down
LOC105170008	beta-1		Down
LOC105155980	beta-amylase 3		Down
LOC105160437	beta-carotene hydroxylase 2		Up
LOC105171473	beta-D-glucosyl crocetin beta-1		Up
LOC105157746	beta-galactosidase-like		Down
LOC105172593	beta-xylosidase/alpha-L-arabinofuranosidase 2		Down
LOC105163305	BI1-like protein		Up
LOC105156725	bidirectional sugar transporter N3		Up
LOC105160382	bidirectional sugar transporter SWEET3b		Down
LOC105157346	bifunctional dTDP-4-dehydrorhamnose 3%2C5-epimerase/dTDP-4-dehydrorhamnose reductase		Down
LOC105164066	BTB/POZ domain-containing protein At1g63850-like		Down
LOC105162425	calcium sensing receptor%2C chloroplastic		Down
LOC105174807	calcium/calmodulin-regulated receptor-like kinase 1%2C transcript variant X2		Down
LOC105178613	calcium-binding protein PBP1-like		Down
LOC105163726	calmodulin		Down
LOC105172797	calmodulin-binding protein 60 C-like		Up
LOC105165498	carbonyl reductase [NADPH] 1		Up
LOC105171826	carboxyl-terminal-processing peptidase 2%2C chloroplastic		Down
LOC105174233	carotene epsilon-monooxygenase%2C chloroplastic		Down
LOC105155736	cation/calcium exchanger 1		Up
LOC105160810	CBL-interacting protein kinase 2		Down
LOC105175751	CBL-interacting protein kinase 23		Up
LOC105161612	CBL-interacting serine/threonine-protein kinase 14-like		Up
LOC105158312	CBL-interacting serine/threonine-protein kinase 5-like		Up
LOC105162945	CBL-interacting serine/threonine-protein kinase 6		Up
LOC105171622	CBL-interacting serine/threonine-protein kinase 7-like		Up
LOC105156339	CDP-diacylglycerol--serine O-phosphatidyltransferase 1-like%2C transcript variant X4		Down
LOC105171119	cellulose synthase A catalytic subunit 2 [UDP-forming]		Down
LOC105157017	chalcone synthase J-like		Down
LOC105168841	chaperone protein ClpB1		Up
LOC105159428	chaperone protein dnaJ 10		Down
LOC105162932	chaperone protein DnaJ%2C transcript variant X2		Up
LOC105172412	chaperone protein DnaJ-like%2C transcript variant X2		Up
LOC105172598	chlorophyll a-b binding protein CP24 10A%2C chloroplastic-like		Down
LOC105174630	chlorophyll a-b binding protein CP26%2C chloroplastic		Down
LOC105162883	cinnamoyl-CoA reductase-like SNL6		Up
LOC105171174	citrate-binding protein-like		Down
LOC105158978	classical arabinogalactan protein 10-like		Down
LOC105178272	classical arabinogalactan protein 4-like		Down
LOC105167839	clathrin light chain 1		Down
LOC105156585	cyclin-D1-1		Down
LOC105169513	cyclin-D3-1		Down
LOC105159150	cyclin-D3-3		Down
LOC105167634	cyclin-U4-1		Down
LOC105169681	cysteine protease RD19A		Up
LOC105170954	cysteine proteinase inhibitor A-like		Up
LOC105178581	cysteine-rich and transmembrane domain-containing protein A		Up
LOC105158606	cysteine-rich repeat secretory protein 3		Down
LOC105156343	cytochrome P450 76C2-like		Down
LOC105173061	cytochrome P450 78A3-like		Down
LOC105177796	cytochrome P450 81E8-like		Up
LOC105170548	cytochrome P450 82C2		Up
LOC105165601	cytochrome P450 CYP72A219-like		Up
LOC105179609	cytochrome P450 CYP82D47-like		Down
LOC105162564	cytokinin dehydrogenase 1-like		Down
LOC105155986	cytosolic sulfotransferase 15		Down
LOC105155993	cytosolic sulfotransferase 15-like		Down
LOC105155967	cytosolic sulfotransferase 5-like		Down
LOC105156200	defensin J1-2-like		Down
LOC105179059	dehydrin DHN1-like		Up
LOC105177980	dehydrin ERD14-like		Up
LOC105156726	delta(3%2C5)-Delta(2%2C4)-dienoyl-CoA isomerase%2C peroxisomal		Up
LOC105163685	dicarboxylate transporter 1%2C chloroplastic		Down
LOC105175803	dihydroceramide fatty acyl 2-hydroxylase FAH1		Down
LOC105160515	dihydrodipicolinate reductase-like protein CRR1%2C chloroplastic%2C transcript variant X2		Down
LOC105171428	divinyl chlorophyllide a 8-vinyl-reductase%2C chloroplastic		Down
LOC105157866	dnaJ homolog subfamily B member 6		Down
LOC105169339	DUF21 domain-containing protein At2g14520%2C transcript variant X2		Down
LOC105169945	E3 ubiquitin-protein ligase MIEL1		Down
LOC105169486	E3 ubiquitin-protein ligase MIEL1-like%2C transcript variant X6		Up
LOC105159973	E3 ubiquitin-protein ligase RING1		Up
LOC105169122	E3 ubiquitin-protein ligase RNF170-like		Up
LOC105174554	E3 ubiquitin-protein ligase RNF8%2C transcript variant X3		Up
LOC105176982	early nodulin-like protein 1		Up
LOC105159394	early nodulin-like protein 1%2C transcript variant X2		Down
LOC105163236	EID1-like F-box protein 3		Up
LOC105175091	embryonic protein DC-8-like%2C transcript variant X4		Up
LOC105167036	em-like protein GEA6		Up
LOC105163273	ent-copalyl diphosphate synthase%2C chloroplastic-like		Down
LOC105167146	ent-kaurenoic acid oxidase 1		Down
LOC105170102	EPIDERMAL PATTERNING FACTOR-like protein 9		Down
LOC105157858	exocyst complex component EXO70A1-like		Up
LOC105156529	expansin-A10		Down
LOC105159984	expansin-A10		Down
LOC105160798	expansin-A4		Down
LOC105155956	expansin-like B1		Up
LOC105173021	FAD-dependent urate hydroxylase-like		Up
LOC105178464	fasciclin-like arabinogalactan protein 13		Down
LOC105167387	fasciclin-like arabinogalactan protein 7%2C transcript variant X3		Down
LOC105171539	fasciclin-like arabinogalactan protein 8		Down
LOC105155531	F-box protein At1g47056-like%2C transcript variant X2		Down
LOC105176265	F-box protein At3g07870-like		Up
LOC105176507	F-box protein At3g08750-like		Down
LOC105172040	F-box protein PP2-A13		Down
LOC105159429	F-box protein SKP2A%2C transcript variant X2		Up
LOC105179950	F-box protein SKP2A-like%2C transcript variant X2		Up
LOC105158349	F-box/LRR-repeat protein 14%2C transcript variant X2		Up
LOC105175858	fe(2+) transport protein 2		Up
LOC105156999	ferredoxin		Down
LOC105167261	ferredoxin--NADP reductase%2C root-type isozyme%2C chloroplastic		Down
LOC105169542	ferredoxin--nitrite reductase%2C chloroplastic		Down
LOC105163774	fimbrin-2		Down
LOC105177138	formate dehydrogenase%2C mitochondrial		Up
LOC105177139	formate dehydrogenase%2C mitochondrial-like		Up
LOC105163793	formin-like protein 1		Down
LOC105166357	formin-like protein 13%2C transcript variant X7		Up
LOC105156894	formin-like protein 20%2C transcript variant X1		Down
LOC105172447	galactinol synthase 2		Up
LOC105179762	galactoside 2-alpha-L-fucosyltransferase-like		Down
LOC105178585	gamma aminobutyrate transaminase 3%2C chloroplastic		Up
LOC105161028	GDSL esterase/lipase At5g33370		Down
LOC105166646	GDSL esterase/lipase At5g33370		Down
LOC105175615	GDSL esterase/lipase At5g45920		Down
LOC105156120	GEM-like protein 4		Down
LOC105177959	geranylgeranyl pyrophosphate synthase%2C chloroplastic		Up
LOC105175139	germacrene-D synthase-like%2C transcript variant X2		Down
LOC105160538	gibberellin 20 oxidase 1-D		Down
LOC105167292	gibberellin 2-beta-dioxygenase		Up
LOC105176874	gibberellin 2-beta-dioxygenase 1		Up
LOC105163207	gibberellin receptor GID1B-like		Up
LOC105167696	gibberellin-regulated protein 14		Down
LOC105177251	gibberellin-regulated protein 4-like		Down
LOC105175335	glucan endo-1%2C3-beta-glucosidase 1		Down
LOC105164412	glucan endo-1%2C3-beta-glucosidase 11		Down
LOC105168038	glucan endo-1%2C3-beta-glucosidase 4		Down
LOC105164963	glucan endo-1%2C3-beta-glucosidase 5		Up
LOC105176491	glucan endo-1%2C3-beta-glucosidase 6		Down
LOC105162105	glucan endo-1%2C3-beta-glucosidase 8		Down
LOC105172341	glucose and ribitol dehydrogenase homolog 1-like		Up
LOC105164094	glutamate--cysteine ligase%2C chloroplastic-like		Down
LOC105165713	glutamine synthetase cytosolic isozyme 2		Down
LOC105156948	glutamine synthetase leaf isozyme%2C chloroplastic		Down
LOC105171412	glutamine synthetase leaf isozyme%2C chloroplastic%2C transcript variant X2		Down
LOC105177062	glutathione S-transferase F9		Up
LOC105156113	glyceraldehyde-3-phosphate dehydrogenase A%2C chloroplastic		Down
LOC105158872	glyceraldehyde-3-phosphate dehydrogenase B%2C chloroplastic		Down
LOC105177463	glycerophosphodiester phosphodiesterase GDPD1%2C chloroplastic-like		Down
LOC105176644	glycerophosphodiester phosphodiesterase GDPDL3		Down
LOC105157265	glycine cleavage system H protein 3%2C mitochondrial-like		Down
LOC105172792	glycine-rich domain-containing protein 1%2C transcript variant X2		Up
LOC105155629	glycine-rich protein 5-like		Up
LOC105176282	glycosyltransferase family 92 protein RCOM_0530710		Up
LOC105164345	GTP-binding protein YPTM2		Up
LOC105175472	G-type lectin S-receptor-like serine/threonine-protein kinase At4g27290		Up
LOC105171342	heat shock 70 kDa protein 8		Up
LOC110011282	heat shock factor protein HSF30-like		Up
LOC105165542	heavy metal-associated isoprenylated plant protein 16-like		Up
LOC105158925	heavy metal-associated isoprenylated plant protein 24-like		Up
LOC105175235	heavy metal-associated isoprenylated plant protein 7		Down
LOC105160344	heavy metal-associated isoprenylated plant protein 9%2C transcript variant X2		Down
LOC105160158	heparan-alpha-glucosaminide N-acetyltransferase-like		Down
LOC105162244	heparanase-like protein 3%2C transcript variant X2		Down
LOC105166035	hexokinase-2%2C chloroplastic		Down
LOC105164674	histone deacetylase 2		Up
LOC105163551	histone H3.2		Down
LOC105169338	histone H3.2		Down
LOC105164693	homeobox protein 2%2C transcript variant X2		Up
LOC105169006	hydrophobic protein RCI2B		Up
LOC105173474	hydroquinone glucosyltransferase		Up
LOC105171436	inactive beta-amylase 9		Down
LOC105177847	inactive LRR receptor-like serine/threonine-protein kinase BIR2		Down
LOC105162022	inositol oxygenase 1-like		Down
LOC105173576	inositol oxygenase 2		Down
LOC105176876	interactor of constitutive active ROPs 1%2C transcript variant X2		Down
LOC105165520	interactor of constitutive active ROPs 1-like%2C transcript variant X4		Down
LOC105173633	IQ domain-containing protein IQM1-like		Up
LOC105179489	IRK-interacting protein		Down
LOC105163549	IRK-interacting protein-like		Down
LOC105155563	isoflavone 3'-hydroxylase-like		Down
LOC105177745	isoprenylcysteine alpha-carbonyl methylesterase ICME		Up
LOC105166170	J domain-containing protein required for chloroplast accumulation response 1		Down
LOC105165209	kinesin-like protein KIN-14I%2C transcript variant X2		Down
LOC105155539	kinesin-like protein KIN-4A		Down
LOC105165190	lamin-like protein		Down
LOC105177287	lamin-like protein		Down
LOC105175333	L-ascorbate oxidase homolog		Down
LOC105178053	L-ascorbate oxidase homolog		Down
LOC105174346	L-ascorbate peroxidase 2%2C cytosolic		Up
LOC105162112	leucine-rich repeat extensin-like protein 4		Down
LOC105162163	leucine-rich repeat extensin-like protein 4		Down
LOC105173567	leucine-rich repeat extensin-like protein 4		Down
LOC105167444	leucine-rich repeat receptor-like protein kinase PEPR2		Down
LOC105179525	leucine-rich repeat receptor-like protein kinase PXC1		Down
LOC105155984	light-harvesting complex-like protein 3 isotype 2%2C chloroplastic		Down
LOC105174523	L-type lectin-domain containing receptor kinase VIII.2-like		Down
LOC105165220	magnesium/proton exchanger-like%2C transcript variant X9		Up
LOC105156039	mavicyanin		Down
LOC105163466	MDIS1-interacting receptor like kinase 1		Down
LOC105176392	mechanosensitive ion channel protein 2%2C chloroplastic-like		Up
LOC105165138	metal transporter Nramp6%2C transcript variant X5		Down
LOC105156049	methionine gamma-lyase		Up
LOC105164199	methylsterol monooxygenase 1-1		Down
LOC105161939	methylthioribose-1-phosphate isomerase		Up
LOC105163991	mitochondrial arginine transporter BAC2-like		Up
LOC105176364	mitochondrial carnitine/acylcarnitine carrier-like protein%2C transcript variant X3		Down
LOC105177612	mitogen-activated protein kinase kinase kinase 2		Up
LOC105169031	MLO-like protein 4		Down
LOC105161919	MOB kinase activator-like 1A%2C transcript variant X2		Down
LOC105158196	monoacylglycerol lipase-like		Up
LOC105179220	monocopper oxidase-like protein SKS1		Down
LOC105163777	monocopper oxidase-like protein SKU5		Down
LOC105164284	monocopper oxidase-like protein SKU5		Down
LOC105162237	monogalactosyldiacylglycerol synthase 2%2C chloroplastic%2C transcript variant X2		Down
LOC105168999	myosin-11%2C transcript variant X3		Up
LOC105168381	myosin-12%2C transcript variant X2		Down
LOC105175462	myosin-2-like		Down
LOC105173548	NADP-dependent malic enzyme		Up
LOC105160275	NDR1/HIN1-like protein 1		Up
LOC105161711	NDR1/HIN1-like protein 1		Down
LOC105173985	NDR1/HIN1-like protein 1		Up
LOC105175005	NDR1/HIN1-like protein 13		Up
LOC105179819	ninja-family protein AFP1-like		Up
LOC105156488	ninja-family protein AFP2-like		Up
LOC105176500	nitrate reductase [NADH] 2		Down
LOC105160017	nodulin-related protein 1		Up
LOC105169069	non-lysosomal glucosylceramidase%2C transcript variant X4		Up
LOC105158142	non-specific phospholipase C6		Down
LOC105166126	non-specific phospholipase C6		Down
LOC105162162	nudix hydrolase 8		Down
LOC105157251	oleosin 18.2 kDa-like		Up
LOC105175017	oleosin S1-2		Up
LOC105160895	omega-3 fatty acid desaturase%2C chloroplastic		Down
LOC105178903	outer envelope pore protein 16-2%2C chloroplastic		Up
LOC105156852	outer envelope pore protein 16-2%2C chloroplastic-like		Up
LOC105178019	patellin-3		Down
LOC105175813	patellin-4		Down
LOC105162859	pathogenesis-related protein PR-1-like%2C transcript variant X2		Down
LOC105158618	pathogenesis-related protein STH-2-like		Up
LOC105164304	pEARLI1-like lipid transfer protein 1		Down
LOC105163103	pectinesterase		Down
LOC105158012	peptidyl-prolyl cis-trans isomerase CYP26-2%2C chloroplastic%2C transcript variant X1		Down
LOC105175601	peroxidase 19%2C transcript variant X2		Down
LOC105167693	peroxidase 31		Down
LOC105171762	phosphate transporter PHO1		Down
LOC105158376	phosphatidylcholine:diacylglycerol cholinephosphotransferase 1		Down
LOC105178436	phosphoenolpyruvate carboxylase 1		Down
LOC105161289	phosphoenolpyruvate carboxylase kinase 2		Up
LOC105168105	phosphoglycerate kinase%2C chloroplastic		Down
LOC105158388	phospholipase D alpha 1%2C transcript variant X2		Up
LOC105159381	phosphoprotein ECPP44-like		Up
LOC105157664	photosynthetic NDH subunit of subcomplex B 3%2C chloroplastic		Down	9 － 顺 式 － 环 氧 类 胡 萝 卜 素 氧 化 酶
LOC105175776	photosystem I reaction center subunit psaK%2C chloroplastic		Down
LOC105175035	photosystem I reaction center subunit V%2C chloroplastic		Down
LOC105168347	photosystem II core complex proteins psbY%2C chloroplastic		Down
LOC105165397	phytosulfokine receptor 2-like		Up
LOC105178199	plant intracellular Ras-group-related LRR protein 4-like%2C transcript variant X1		Down
LOC105168838	PLASMODESMATA CALLOSE-BINDING PROTEIN 3		Down
LOC105177932	plastidic glucose transporter 4%2C transcript variant X2		Down
LOC105168781	polygalacturonase inhibitor-like		Down
LOC105168257	polygalacturonase-1 non-catalytic subunit beta-like		Down
LOC105168890	PRA1 family protein E		Down
LOC105163380	PRA1 family protein E-like		Up
LOC105161889	pre-mRNA cleavage factor Im 25 kDa subunit 1		Up
LOC105174572	probable 2-oxoglutarate-dependent dioxygenase At3g111800		Up
LOC105157327	probable arabinose 5-phosphate isomerase%2C transcript variant X2		Down
LOC105170058	probable aspartyl protease At4g16563		Down
LOC105163058	probable beta-D-xylosidase 2		Down
LOC105165196	probable beta-D-xylosidase 2		Down
LOC105159182	probable carboxylesterase 2		Up
LOC105168319	probable E3 ubiquitin-protein ligase XERICO		Up
LOC105173737	probable E3 ubiquitin-protein ligase XERICO		Down
LOC105162573	probable F-box protein At5g04010		Up
LOC105175015	probable galactinol--sucrose galactosyltransferase 1		Down
LOC105157308	probable galactinol--sucrose galactosyltransferase 2		Down
LOC105162538	probable galactinol--sucrose galactosyltransferase 2%2C transcript variant X3		Up
LOC105166455	probable galactinol--sucrose galactosyltransferase 6		Down
LOC105159205	probable galacturonosyltransferase-like 1		Down
LOC105163082	probable galacturonosyltransferase-like 7		Down
LOC105165204	probable galacturonosyltransferase-like 7		Down
LOC105168192	probable galacturonosyltransferase-like 9		Down
LOC105169940	probable glucuronoxylan glucuronosyltransferase IRX7		Down
LOC105165500	probable glutathione S-transferase		Down
LOC105160132	probable glycosyltransferase At5g03795%2C transcript variant X2		Down
LOC105178192	probable inactive receptor kinase At1g48480		Down
LOC105164025	probable inactive receptor kinase At4g23740		Down
LOC105170472	probable inactive receptor kinase At5g58300%2C transcript variant X2		Down
LOC105177596	probable inactive receptor kinase At5g67200		Down
LOC105160685	probable leucine-rich repeat receptor-like protein kinase At1g68400		Down
LOC105156597	probable LRR receptor-like serine/threonine-protein kinase At1g12460		Down
LOC105166135	probable LRR receptor-like serine/threonine-protein kinase At2g16250%2C transcript variant X2		Up
LOC105174998	probable LRR receptor-like serine/threonine-protein kinase At4g26540		Down
LOC105166976	probable LRR receptor-like serine/threonine-protein kinase IRK		Down
LOC105169756	probable magnesium transporter NIPA6		Down
LOC105160410	probable membrane-associated kinase regulator 6%2C transcript variant X2		Down
LOC105156607	probable nucleoredoxin 1		Up
LOC105165973	probable nucleoredoxin 2		Up
LOC105174252	probable pectate lyase 12		Down
LOC105174180	probable pectate lyase 12%2C transcript variant X2		Down
LOC105158641	probable pectate lyase 8		Down
LOC105163500	probable pectate lyase 8		Down
LOC105163015	probable pectinesterase 53		Down
LOC105176164	probable pectinesterase/pectinesterase inhibitor 51		Down
LOC105157650	probable plastidic glucose transporter 2		Up
LOC105162000	probable polyamine oxidase 5		Down
LOC105169813	probable polyamine transporter At1g31830%2C transcript variant X3		Up
LOC105179130	probable polygalacturonase		Down
LOC105163091	probable polygalacturonase%2C transcript variant X2		Down
LOC105161860	probable pre-mRNA-splicing factor ATP-dependent RNA helicase DEAH5		Up
LOC105174446	probable protein phosphatase 2C 23		Down
LOC105163885	probable protein phosphatase 2C 24		Up
LOC105172408	probable protein phosphatase 2C 5		Down
LOC105161886	probable protein phosphatase 2C 50		Up
LOC105160372	probable protein phosphatase 2C 51		Up
LOC105167355	probable protein phosphatase 2C 52		Down
LOC105160003	probable protein S-acyltransferase 22		Down
LOC105172884	probable receptor-like serine/threonine-protein kinase At4g34500		Down
LOC105162429	probable ribose-5-phosphate isomerase 3%2C chloroplastic%2C transcript variant X3		Down
LOC105180123	probable RNA-binding protein ARP1		Down
LOC105173547	probable RNA-dependent RNA polymerase 5%2C transcript variant X2		Up
LOC105155483	probable serine/threonine-protein kinase At1g01540		Down
LOC105158172	probable serine/threonine-protein kinase At1g54610%2C transcript variant X7		Up
LOC105169839	probable serine/threonine-protein kinase At4g35230%2C transcript variant X2		Up
LOC105174512	probable serine/threonine-protein kinase BSK3%2C transcript variant X2		Down
LOC105175218	probable serine/threonine-protein kinase DDB_G0282963%2C transcript variant X2		Down
LOC105171940	probable serine/threonine-protein kinase PBL11		Up
LOC105167457	probable serine/threonine-protein kinase PBL19%2C transcript variant X8		Up
LOC105178660	probable serine/threonine-protein kinase PBL21		Down
LOC105163902	probable serine/threonine-protein kinase WNK4%2C transcript variant X4		Up
LOC105156992	probable serine/threonine-protein kinase WNK9		Down
LOC105156650	probable sugar phosphate/phosphate translocator At1g12500		Down
LOC105164144	probable transcriptional regulator SLK3%2C transcript variant X2		Up
LOC105168245	probable xyloglucan endotransglucosylase/hydrolase protein 33		Down
LOC105158568	probable xyloglucan endotransglucosylase/hydrolase protein 7		Down
LOC105175376	probable xyloglucan endotransglucosylase/hydrolase protein 8		Down
LOC105162089	proline-rich receptor-like protein kinase PERK1		Down
LOC105177939	protein ABA DEFICIENT 4%2C chloroplastic%2C transcript variant X2		Up
LOC105161245	protein ASPARTIC PROTEASE IN GUARD CELL 1		Down
LOC105157791	protein BIG GRAIN 1-like B%2C transcript variant X2		Down
LOC105164113	protein CDI-like		Down
LOC105157568	protein CDI-like%2C transcript variant X3		Down
LOC105168125	protein CELLULOSE SYNTHASE INTERACTIVE 1		Down
LOC105176486	protein CELLULOSE SYNTHASE INTERACTIVE 1-like		Down
LOC105173322	protein CURVATURE THYLAKOID 1A%2C chloroplastic-like%2C transcript variant X2		Down
LOC105177916	protein DETOXIFICATION 14-like		Up
LOC105176981	protein DETOXIFICATION 18%2C transcript variant X3		Up
LOC105162637	protein DETOXIFICATION 21%2C transcript variant X2		Down
LOC105168297	protein DETOXIFICATION 29		Down
LOC105168299	protein DETOXIFICATION 29-like		Up
LOC105169782	protein EARLY-RESPONSIVE TO DEHYDRATION 7%2C chloroplastic-like		Up
LOC105165937	protein EXORDIUM-like		Down
LOC105172995	protein EXORDIUM-like 5		Down
LOC105163650	protein GAST1-like		Down
LOC105178750	protein GIGANTEA-like		Up
LOC105164900	protein GLUTAMINE DUMPER 5-like		Down
LOC105169686	protein IQ-DOMAIN 1		Down
LOC105179265	protein IQ-DOMAIN 14		Down
LOC105169467	protein IQ-DOMAIN 14%2C transcript variant X2		Down
LOC105171569	protein IQ-DOMAIN 14-like		Down
LOC105172919	protein IQ-DOMAIN 1-like%2C transcript variant X6		Down
LOC105156658	protein JINGUBANG		Down
LOC105169901	protein JINGUBANG		Up
LOC105172974	protein JINGUBANG-like		Up
LOC105177081	protein LIGHT-DEPENDENT SHORT HYPOCOTYLS 10-like		Down
LOC105157995	protein LONGIFOLIA 1		Down
LOC105167608	protein LONGIFOLIA 2		Down
LOC105168875	protein LONGIFOLIA 2		Down
LOC105175665	protein MEI2-like 5%2C transcript variant X11		Up
LOC105171757	protein NPGR2%2C transcript variant X3		Down
LOC105172176	protein NRT1/ PTR FAMILY 5.4-like		Down
LOC105177573	protein NSP-INTERACTING KINASE 1-like%2C transcript variant X2		Down
LOC105157558	protein P21-like		Up
LOC105163292	protein phosphatase 2C 16-like		Up
LOC105157779	protein phosphatase 2C 16-like%2C transcript variant X3		Up
LOC105160949	protein phosphatase 2C 37		Up
LOC105171935	protein phosphatase 2C 37-like		Up
LOC105159961	protein PHYTOCHROME KINASE SUBSTRATE 1		Down
LOC105170418	protein PMR5		Down
LOC105159154	protein RALF-like 34		Down
LOC105169370	protein RETICULATA-RELATED 4%2C chloroplastic		Down
LOC105175549	protein SMG7L%2C transcript variant X3		Up
LOC105166026	protein SPA%2C chloroplastic		Down
LOC105173924	protein SRC1		Up
LOC105180060	protein STAY-GREEN LIKE%2C chloroplastic%2C transcript variant X2		Down
LOC105160052	protein STRICTOSIDINE SYNTHASE-LIKE 2		Down
LOC105170406	protein TRM32%2C transcript variant X2		Up
LOC105169942	protein UPSTREAM OF FLC		Down
LOC105166098	protein WALLS ARE THIN 1		Down
LOC105155473	protein YLS3		Up
LOC105173385	protein YLS3%2C transcript variant X2		Up
LOC105176844	protodermal factor 1		Down
LOC105158863	psbP domain-containing protein 3%2C chloroplastic		Down
LOC105156118	putative GEM-like protein 8%2C transcript variant X2		Down
LOC105179596	putative glycine-rich cell wall structural protein 1		Up
LOC105168703	putative late blight resistance protein homolog R1B-17		Down
LOC105160483	putative leucine-rich repeat-containing protein DDB_G0290503		Down
LOC105166593	putative pentatricopeptide repeat-containing protein At3g08820%2C transcript variant X2		Up
LOC105175426	putative receptor-like protein kinase At4g00960		Up
LOC105166139	putative S-adenosyl-L-methionine-dependent methyltransferase MAB_0213c		Down
LOC105171488	putative serine/threonine-protein kinase		Down
LOC105177490	putative serine/threonine-protein kinase%2C transcript variant X2		Down
LOC105173458	rac-like GTP-binding protein 5		Down
LOC105165993	rac-like GTP-binding protein RAC1%2C transcript variant X2		Down
LOC105168916	rapid alkalinization factor		Down
LOC105178215	receptor protein kinase TMK1		Down
LOC105179482	receptor-like protein 51		Down
LOC105177034	receptor-like protein kinase THESEUS 1		Down
LOC105165689	receptor-like serine/threonine-protein kinase ALE2%2C transcript variant X2		Down
LOC105162296	receptor-like serine/threonine-protein kinase SD1-7%2C transcript variant X3		Up
LOC105159742	remorin 4.1		Up
LOC105164041	reticulon-like protein B2		Up
LOC105166404	reticulon-like protein B21%2C transcript variant X3		Down
LOC105161752	rho GTPase-activating protein 5		Down
LOC105178030	ribulose bisphosphate carboxylase small chain%2C chloroplastic-like		Down
LOC105166167	ricin B-like lectin R40G3		Up
LOC105161493	RING-H2 finger protein ATL33		Down
LOC105173197	RING-H2 finger protein ATL5		Up
LOC105178119	RING-H2 finger protein ATL78		Down
LOC105158966	RNA-binding protein 38		Down
LOC105163196	RNA-binding protein BRN1%2C transcript variant X2		Down
LOC105171807	RNA-binding protein CP33%2C chloroplastic		Down
LOC105177792	RNA-binding protein MEX3B		Up
LOC105156810	S-adenosylmethionine synthase 2%2C transcript variant X1		Down
LOC105179063	salicylate carboxymethyltransferase		Up
LOC105177692	salicylic acid-binding protein 2		Up
LOC105169522	scopoletin glucosyltransferase-like		Down
LOC105174014	secoisolariciresinol dehydrogenase-like		Down
LOC105168473	serine carboxypeptidase-like 45		Down
LOC105159052	serine hydroxymethyltransferase 2%2C mitochondrial		Down
LOC105156162	serine/threonine-protein kinase BRI1-like 2		Down
LOC105174982	serine/threonine-protein kinase D6PKL2%2C transcript variant X2		Down
LOC105176584	serine/threonine-protein kinase D6PKL2-like%2C transcript variant X5		Down
LOC105163295	serine/threonine-protein kinase HT1		Down
LOC105174653	serine/threonine-protein kinase HT1		Up
LOC105157209	serine/threonine-protein kinase HT1-like		Down
LOC105173014	serine/threonine-protein kinase STY46		Down
LOC105163556	serine/threonine-protein kinase UCNL-like		Down
LOC105169418	serine/threonine-protein kinase-like protein At3g51990		Down
LOC105174313	serine/threonine-protein kinase-like protein CCR1		Down
LOC105164117	serine/threonine-protein phosphatase 7 long form homolog%2C transcript variant X2		Down
LOC105177481	short-chain dehydrogenase reductase 2a		Down
LOC105176716	small G protein signaling modulator 1-like%2C transcript variant X2		Down
LOC105158135	SNF1-related protein kinase regulatory subunit gamma-1		Up
LOC105172434	solute carrier family 40 member 3%2C chloroplastic%2C transcript variant X4		Up
LOC105168460	somatic embryogenesis receptor kinase 2		Down
LOC105156541	sphinganine C4-monooxygenase 1-like		Up
LOC105167910	sphingolipid delta(4)-desaturase DES1-like		Down
LOC105159079	squalene epoxidase 1		Down
LOC105168491	sterol 14-demethylase		Down
LOC105165231	stress-related protein-like		Up
LOC105175877	stromal 70 kDa heat shock-related protein%2C chloroplastic		Up
LOC105173686	subtilisin-like protease SBT1.8		Down
LOC105159278	subtilisin-like protease SBT1.9		Down
LOC105165541	subtilisin-like protease SBT5.3		Down
LOC105171358	sugar transport protein 13		Up
LOC105161380	synaptotagmin-3%2C transcript variant X2		Up
LOC105174322	syntaxin-71-like		Down
LOC105174830	TBC1 domain family member 15%2C transcript variant X2		Down
LOC105165698	tetraspanin-18		Down
LOC105157583	thaumatin-like protein		Up
LOC105166560	thaumatin-like protein		Down
LOC105166058	thaumatin-like protein 1		Down
LOC105169774	thaumatin-like protein 1b%2C transcript variant X1		Down
LOC105157117	thioredoxin-like 1-2%2C chloroplastic		Down
LOC105162137	thylakoid lumenal 16.5 kDa protein%2C chloroplastic		Down
LOC105176942	TPR repeat-containing thioredoxin TTL1		Down
LOC105158793	transcription factor bHLH113%2C transcript variant X2		Down
LOC105177237	transcription factor bHLH47%2C transcript variant X2		Up
LOC105175431	transcription factor DYT1		Down
LOC105155635	transcription factor IBH1-like		Down
LOC105170851	transcription factor IBH1-like		Down
LOC105163161	translocator protein homolog		Up
LOC105178682	transmembrane emp24 domain-containing protein p24beta2%2C transcript variant X2		Down
LOC105176910	trifunctional UDP-glucose 4%2C6-dehydratase/UDP-4-keto-6-deoxy-D-glucose 3%2C5-epimerase/UDP-4-keto-L-rhamnose-reductase RHM1-like		Up
LOC105172939	triosephosphate isomerase%2C chloroplastic		Down
LOC105159636	tubulin alpha-3 chain		Down
LOC105160474	tubulin beta-1 chain		Down
LOC105172762	ubiquinol oxidase 2%2C mitochondrial-like		Up
LOC105156258	U-box domain-containing protein 11-like		Down
LOC105160145	U-box domain-containing protein 11-like		Down
LOC105157192	U-box domain-containing protein 19		Up
LOC105168031	U-box domain-containing protein 4		Down
LOC105164534	U-box domain-containing protein 45-like		Down
LOC105177892	U-box domain-containing protein 4-like		Up
LOC105158045	UDP-arabinopyranose mutase 3-like		Down
LOC105165224	UDP-glucuronic acid decarboxylase 2		Up
LOC105174238	UDP-glycosyltransferase 73C3-like		Up
LOC105174280	UDP-glycosyltransferase 86A1-like		Down
LOC105171084	UDP-glycosyltransferase 92A1-like%2C transcript variant X2		Up
LOC105162010	UDP-N-acetylglucosamine transferase subunit ALG14 homolog		Down
LOC105168966	umecyanin-like		Up
LOC110011561	uncharacterized		Down
LOC110011695	uncharacterized		Down
LOC110011733	uncharacterized		Down
LOC110011980	uncharacterized		Down
LOC110012004	uncharacterized		Down
LOC110012012	uncharacterized		Down
LOC110012201	uncharacterized		Up
LOC110012598	uncharacterized		Up
LOC110012849	uncharacterized		Down
LOC105167074	uncharacterized acetyltransferase At3g50280-like		Up
LOC105155205	uncharacterized LOC105155205		Down
LOC105155580	uncharacterized LOC105155580		Down
LOC105156068	uncharacterized LOC105156068		Down
LOC105156209	uncharacterized LOC105156209		Up
LOC105156238	uncharacterized LOC105156238		Up
LOC105156370	uncharacterized LOC105156370		Down
LOC105156416	uncharacterized LOC105156416		Down
LOC105156443	uncharacterized LOC105156443		Up
LOC105156444	uncharacterized LOC105156444		Up
LOC105156489	uncharacterized LOC105156489		Down
LOC105156537	uncharacterized LOC105156537		Up
LOC105156717	uncharacterized LOC105156717		Up
LOC105157187	uncharacterized LOC105157187		Down
LOC105157238	uncharacterized LOC105157238%2C transcript variant X2		Down
LOC105157276	uncharacterized LOC105157276		Down
LOC105157371	uncharacterized LOC105157371		Up
LOC105157814	uncharacterized LOC105157814		Up
LOC105157832	uncharacterized LOC105157832		Up
LOC105158034	uncharacterized LOC105158034%2C transcript variant X2		Down
LOC105158084	uncharacterized LOC105158084%2C transcript variant X3		Down
LOC105158085	uncharacterized LOC105158085		Up
LOC105158099	uncharacterized LOC105158099		Down
LOC105158253	uncharacterized LOC105158253%2C transcript variant X2		Down
LOC105158260	uncharacterized LOC105158260		Up
LOC105158286	uncharacterized LOC105158286		Down
LOC105158293	uncharacterized LOC105158293%2C transcript variant X4		Up
LOC105158383	uncharacterized LOC105158383		Up
LOC105158481	uncharacterized LOC105158481%2C transcript variant X2		Down
LOC105158555	uncharacterized LOC105158555		Down
LOC105158935	uncharacterized LOC105158935		Down
LOC105159071	uncharacterized LOC105159071		Down
LOC105159716	uncharacterized LOC105159716		Down
LOC105159778	uncharacterized LOC105159778		Down
LOC105159863	uncharacterized LOC105159863		Up
LOC105159948	uncharacterized LOC105159948		Up
LOC105160086	uncharacterized LOC105160086		Up
LOC105160530	uncharacterized LOC105160530		Up
LOC105160678	uncharacterized LOC105160678		Up
LOC105160812	uncharacterized LOC105160812		Up
LOC105160881	uncharacterized LOC105160881		Up
LOC105160931	uncharacterized LOC105160931		Down
LOC105161074	uncharacterized LOC105161074		Down
LOC105161205	uncharacterized LOC105161205		Up
LOC105161253	uncharacterized LOC105161253		Down
LOC105161579	uncharacterized LOC105161579%2C transcript variant X2		Down
LOC105161598	uncharacterized LOC105161598		Down
LOC105161684	uncharacterized LOC105161684		Down
LOC105162016	uncharacterized LOC105162016		Down
LOC105162032	uncharacterized LOC105162032		Down
LOC105162206	uncharacterized LOC105162206		Down
LOC105163323	uncharacterized LOC105163323		Up
LOC105163450	uncharacterized LOC105163450		Down
LOC105163738	uncharacterized LOC105163738		Up
LOC105163748	uncharacterized LOC105163748		Up
LOC105163776	uncharacterized LOC105163776%2C transcript variant X2		Down
LOC105163839	uncharacterized LOC105163839		Down
LOC105164393	uncharacterized LOC105164393		Up
LOC105164739	uncharacterized LOC105164739		Down
LOC105164999	uncharacterized LOC105164999		Up
LOC105165197	uncharacterized LOC105165197		Down
LOC105165398	uncharacterized LOC105165398		Up
LOC105165426	uncharacterized LOC105165426		Up
LOC105166323	uncharacterized LOC105166323		Up
LOC105166690	uncharacterized LOC105166690		Down
LOC105167097	uncharacterized LOC105167097		Down
LOC105167112	uncharacterized LOC105167112		Down
LOC105167207	uncharacterized LOC105167207		Down
LOC105167333	uncharacterized LOC105167333		Down
LOC105167352	uncharacterized LOC105167352		Down
LOC105167456	uncharacterized LOC105167456%2C transcript variant X3		Up
LOC105167705	uncharacterized LOC105167705%2C transcript variant X3		Down
LOC105167746	uncharacterized LOC105167746		Down
LOC105167853	uncharacterized LOC105167853		Up
LOC105167914	uncharacterized LOC105167914		Down
LOC105167945	uncharacterized LOC105167945		Down
LOC105168041	uncharacterized LOC105168041%2C transcript variant X2		Down
LOC105168151	uncharacterized LOC105168151%2C transcript variant X2		Up
LOC105168194	uncharacterized LOC105168194%2C transcript variant X2		Up
LOC105168236	uncharacterized LOC105168236		Down
LOC105168254	uncharacterized LOC105168254		Down
LOC105168293	uncharacterized LOC105168293		Down
LOC105168301	uncharacterized LOC105168301		Up
LOC105168549	uncharacterized LOC105168549		Down
LOC105168684	uncharacterized LOC105168684		Up
LOC105169073	uncharacterized LOC105169073		Down
LOC105169457	uncharacterized LOC105169457		Down
LOC105169481	uncharacterized LOC105169481%2C transcript variant X2		Down
LOC105169660	uncharacterized LOC105169660		Down
LOC105169921	uncharacterized LOC105169921		Down
LOC105169985	uncharacterized LOC105169985		Down
LOC105170170	uncharacterized LOC105170170%2C transcript variant X2		Up
LOC105170278	uncharacterized LOC105170278		Down
LOC105170399	uncharacterized LOC105170399		Down
LOC105170415	uncharacterized LOC105170415		Down
LOC105170732	uncharacterized LOC105170732		Down
LOC105170841	uncharacterized LOC105170841		Down
LOC105171003	uncharacterized LOC105171003		Up
LOC105171251	uncharacterized LOC105171251%2C transcript variant X2		Up
LOC105171381	uncharacterized LOC105171381		Down
LOC105171728	uncharacterized LOC105171728		Up
LOC105171736	uncharacterized LOC105171736%2C transcript variant X6		Down
LOC105171781	uncharacterized LOC105171781		Down
LOC105172385	uncharacterized LOC105172385		Up
LOC105172512	uncharacterized LOC105172512%2C transcript variant X2		Down	9 － 顺 式 － 环 氧 类 胡 萝 卜 素 氧 化 酶
LOC105172685	uncharacterized LOC105172685		Down
LOC105172688	uncharacterized LOC105172688%2C transcript variant X5		Down
LOC105172990	uncharacterized LOC105172990		Down
LOC105173063	uncharacterized LOC105173063		Down
LOC105173250	uncharacterized LOC105173250		Down
LOC105173488	uncharacterized LOC105173488		Up
LOC105173554	uncharacterized LOC105173554		Down
LOC105173566	uncharacterized LOC105173566		Down
LOC105173579	uncharacterized LOC105173579		Down
LOC105173627	uncharacterized LOC105173627%2C transcript variant X9		Down
LOC105173691	uncharacterized LOC105173691%2C transcript variant X3		Down
LOC105174177	uncharacterized LOC105174177		Down
LOC105174502	uncharacterized LOC105174502%2C transcript variant X2		Up
LOC105174672	uncharacterized LOC105174672		Down
LOC105174876	uncharacterized LOC105174876		Down
LOC105175311	uncharacterized LOC105175311		Up
LOC105175471	uncharacterized LOC105175471		Down
LOC105175489	uncharacterized LOC105175489		Up
LOC105175517	uncharacterized LOC105175517		Down
LOC105175710	uncharacterized LOC105175710		Down
LOC105175802	uncharacterized LOC105175802		Up
LOC105176111	uncharacterized LOC105176111%2C transcript variant X2		Down
LOC105176124	uncharacterized LOC105176124		Up
LOC105176173	uncharacterized LOC105176173		Down
LOC105176273	uncharacterized LOC105176273%2C transcript variant X2		Up
LOC105176460	uncharacterized LOC105176460%2C transcript variant X2		Down
LOC105176468	uncharacterized LOC105176468		Down
LOC105176503	uncharacterized LOC105176503		Down
LOC105176629	uncharacterized LOC105176629		Up
LOC105176662	uncharacterized LOC105176662		Up
LOC105176968	uncharacterized LOC105176968		Down
LOC105177236	uncharacterized LOC105177236		Up
LOC105177360	uncharacterized LOC105177360		Down
LOC105177396	uncharacterized LOC105177396%2C transcript variant X2		Up
LOC105177453	uncharacterized LOC105177453		Down
LOC105177617	uncharacterized LOC105177617%2C transcript variant X2		Down
LOC105177697	uncharacterized LOC105177697%2C transcript variant X2		Down
LOC105177716	uncharacterized LOC105177716		Down
LOC105177933	uncharacterized LOC105177933		Down
LOC105177984	uncharacterized LOC105177984		Up
LOC105178088	uncharacterized LOC105178088		Up
LOC105178335	uncharacterized LOC105178335		Down
LOC105178972	uncharacterized LOC105178972		Up
LOC105179129	uncharacterized LOC105179129		Down
LOC105179131	uncharacterized LOC105179131		Up
LOC105179467	uncharacterized LOC105179467%2C transcript variant X2		Down
LOC105179875	uncharacterized LOC105179875%2C transcript variant X5		Up
LOC105180144	uncharacterized LOC105180144%2C transcript variant X27		Down
LOC105161663	uncharacterized membrane protein At1g16860%2C transcript variant X2		Down
LOC105176293	uncharacterized membrane protein At3g27390		Down
LOC105177632	uncharacterized membrane protein At3g27390		Up
LOC105168731	uncharacterized protein At1g04910		Down
LOC105159077	uncharacterized protein At3g49720		Down
LOC105169978	uncharacterized protein At4g22758		Up
LOC105157960	uncharacterized protein At5g01610		Down
LOC105170043	uncharacterized protein At5g41620		Down
LOC105167865	uncharacterized protein YNL011C		Down
LOC105167521	uncharacterized protein YwbO		Up
LOC105166123	uncharacterized sugar kinase slr0537		Down
LOC105162581	UPF0481 protein At3g47200-like		Down
LOC105178354	UPF0481 protein At3g47200-like		Down
LOC105160038	ureide permease 1%2C transcript variant X3		Down
LOC105156449	uridine-cytidine kinase C%2C transcript variant X2		Up
LOC105166996	uroporphyrinogen decarboxylase		Down
LOC105168741	uroporphyrinogen-III C-methyltransferase%2C transcript variant X1		Down
LOC105177254	vacuolar amino acid transporter 1		Up
LOC105165536	vacuolar cation/proton exchanger 3%2C transcript variant X1		Up
LOC105167937	vacuolar protein 8		Down
LOC105158406	VAN3-binding protein%2C transcript variant X3		Down
LOC105166350	vinorine synthase-like		Down
LOC105177070	vinorine synthase-like		Down
LOC105156591	WAT1-related protein At1g70260		Down
LOC105157811	WAT1-related protein At2g39510%2C transcript variant X3		Down
LOC105174262	WAT1-related protein At3g30340		Down
LOC105162877	WAT1-related protein At4g30420		Up
LOC105160322	WD repeat-containing protein 44%2C transcript variant X2		Down
LOC105160708	WD repeat-containing protein RUP2		Down
LOC105170351	xin actin-binding repeat-containing protein 2-like		Down
LOC105165564	xyloglucan endotransglucosylase/hydrolase 2-like		Down
LOC105165565	xyloglucan endotransglucosylase/hydrolase 2-like		Down
LOC105165567	xyloglucan endotransglucosylase/hydrolase 2-like		Down
LOC105162854	xyloglucan endotransglucosylase/hydrolase protein 22-like		Down
LOC105178950	xyloglucan endotransglucosylase/hydrolase protein 22-like		Down
LOC105162554	zeatin O-glucosyltransferase-like		Up
LOC105171072	zinc finger A20 and AN1 domain-containing stress-associated protein 5-like		Down
LOC105178206	zinc finger protein 4-like%2C transcript variant X6		Down			LOC105159163
Novel00526	hypothetical protein MIMGU_mgv1a026890mg [Erythranthe guttata]		Up			LOC105166264
LOC105157679	NA		Up
LOC105159377	NA		Down
LOC105160590	NA		Down
LOC105160909	NA		Up
LOC105162215	NA		Down
LOC105163079	NA		Down
LOC105164061	NA		Down
LOC105165064	NA		Down
LOC105165570	NA		Down
LOC105165942	NA		Down
LOC105166478	NA		Up
LOC105168167	NA		Down
LOC105173721	NA		Down
LOC105177747	NA		Down
LOC105178297	NA		Down
LOC105178447	NA		Down
Novel00024	NA		Up
Novel00139	NA		Up
Novel00194	NA		Down
Novel00337	NA		Up
Novel00494	NA		Down
Novel00610	NA		Up
Novel00650	NA		Up
Novel00266	polyprotein, putative [Arabidopsis thaliana]		Down
Novel00663	PREDICTED: probable E3 ubiquitin-protein ligase XERICO isoform X1 [Solanum lycopersicum]		Up
Novel00504	PREDICTED: protein IQ-DOMAIN 14-like [Sesamum indicum]		Down
Novel00448	PREDICTED: thaumatin-like protein 1b [Sesamum indicum]		Down
Novel00420	PREDICTED: uncharacterized protein LOC105177123 [Sesamum indicum]		Down

## Sheet: Table S5
Supplementary Table S5. GO terms enriched amongst the core salt-responsive genes in sesame (top 30 terms only)
GO_ID	GO_term	Term_type	Number of genes	Corrected_pValue
GO:0009733	response to auxin	biological_process	12	3.8129e-06
GO:0042221	response to chemical	biological_process	28	9.693e-06
GO:0009725	response to hormone	biological_process	14	1.4026e-05
GO:0009719	response to endogenous stimulus	biological_process	14	1.578e-05
GO:0009415	response to water	biological_process	5	2.3846e-05
GO:0010033	response to organic substance	biological_process	14	0.0001336
GO:0006073	cellular glucan metabolic process	biological_process	12	0.00039915
GO:0044042	glucan metabolic process	biological_process	12	0.00039915
GO:0009628	response to abiotic stimulus	biological_process	5	0.00042696
GO:0001101	response to acid chemical	biological_process	5	0.0004438
GO:0005976	polysaccharide metabolic process	biological_process	14	0.00045559
GO:1901700	response to oxygen-containing compound	biological_process	5	0.0012326
GO:0044264	cellular polysaccharide metabolic process	biological_process	12	0.0013886
GO:0006468	protein phosphorylation	biological_process	53	0.0014951
GO:0006542	glutamine biosynthetic process	biological_process	3	0.0033087
GO:0030178	negative regulation of Wnt signaling pathway	biological_process	2	0.0034392
GO:0009888	tissue development	biological_process	6	0.0037904
GO:0007049	cell cycle	biological_process	26	0.0046417
GO:0044262	cellular carbohydrate metabolic process	biological_process	14	0.0049175
GO:0010035	response to inorganic substance	biological_process	5	0.0063795
GO:0048046	apoplast	cellular_component	8	0.00015107
GO:0030312	external encapsulating structure	cellular_component	16	0.00050578
GO:0005618	cell wall	cellular_component	11	0.0064518
GO:0016762	xyloglucan:xyloglucosyl transferase activity	molecular_function	8	0.00015107
GO:0004672	protein kinase activity	molecular_function	57	0.0019309
GO:0016301	kinase activity	molecular_function	69	0.0020764
GO:0043565	sequence-specific DNA binding	molecular_function	27	0.0021591
GO:0004553	hydrolase activity, hydrolyzing O-glycosyl compounds	molecular_function	29	0.0035596
GO:0016798	hydrolase activity, acting on glycosyl bonds	molecular_function	30	0.0046426
GO:0004356	glutamate-ammonia ligase activity	molecular_function	3	0.0061119

## Sheet: Table S6
Supplementary Table S6. The core metabolites involved in sesame response to salt stress.
NO.	Compound_Name	Family	Chem_Sum_Formula	Exact_Mass	KEGG	Status	Normalized intensity						Fold changes log2 (salt/control)				P values
							ST_0h	ST_12h	ST_24h	SS_0h	SS_12h	SS_24h	ST_12h/0h	ST_24h/0h	SS_12h/0h	SS_24h/0h	ST_12h/0h	ST_24h/0h	SS_12h/0h	SS_24h/0h
1	4-Aminobutanoic acid	Amino acid	C4H9NO2	103.063	C00334	Increased	14585	58802.1	59694.8	52123.6	94247.1	91290	2.01138	2.03311	0.85451	0.808519	0.00033858	0.00041733	0.026111	0.031052
2	Glycine	Amino acid	C2H5NO2	75.032	C00037	Increased	6220.37	20695.2	25952.2	13358.9	26507.4	35492.8	1.73423	2.06079	0.98859	1.40972	0.014035	0.016928	0.02189	0.022086
3	L-Glutamine	Amino acid	C5H10N2O3	146.069	C00064	Increased	457.46	160158	336689	42965.2	136800	173318	8.45164	9.52355	1.67083	2.01218	0.00010781	0.00067984	0.040164	0.039564
4	L-Histidine	Amino acid	C6H9N3O2	155.069	C00135	Increased	534275	3.07743e+06	5.63219e+06	548331	2.50893e+06	3.87877e+06	2.52607	3.39804	2.19395	2.82248	0.0080883	0.00708	0.003134	8.2e-05
5	L-Isoleucine	Amino acid	C6H13NO2	131.095	C00407	Increased	1408.12	66665.4	96605.7	11995.7	71750.3	96706.3	5.56509	6.10026	2.58046	3.01109	0.00070874	0.00079015	0.011188	0.0019705
6	L-Lysine	Amino acid	C6H14N2O2	146.106	C00047	Increased	780.473	10585.5	9924.78	4843.16	11187.2	11303.2	3.76159	3.66862	1.20783	1.22272	4.97e-05	8.57e-05	0.047605	0.015184
7	L-Ornithine	Amino acid	C5H12N2O2	132.09	C00077	Increased	146.755	2074.83	3805.54	1122.3	2113.47	3296.16	3.82151	4.69662	0.913161	1.55433	0.0051573	0.0028226	0.026706	0.0015021
8	L-Tryptophan	Amino acid	C11H12N2O2	204.09	C00078	Increased	1.19301e+06	1.24994e+07	2.37965e+07	1.24342e+06	7.484e+06	1.60163e+07	3.38918	4.31807	2.58949	3.68715	0.030522	0.018445	0.0035279	0.00069105
9	L-Valine	Amino acid	C5H11NO2	117.079	C00183	Increased	10207.5	125321	201655	38288.4	135038	207918	3.61792	4.30419	1.81838	2.44104	0.0051573	0.0047073	0.01911	0.00019197
10	Norleucine	Amino acid	C6H13NO2	131.095	C01933	Increased	2.11679e+07	1.09581e+08	1.33042e+08	2.48447e+07	1.21073e+08	1.5088e+08	2.37204	2.65192	2.28487	2.60239	0.00041403	0.0035253	0.0016842	4.27e-05
11	O-Acetyl-L-homoserine	Amino acid	C6H11NO4	161.069		Increased	73563.2	211083	288463	127878	230547	262357	1.52076	1.97133	0.850285	1.03676	0.0032853	0.024295	0.010667	0.0023879
12	Pyroglutamic acid	Amino acid	C5H7NO3	129.043	C01879	Increased	8.5215e+06	3.73623e+07	7.05453e+07	1.29923e+07	2.88194e+07	5.08133e+07	2.1324	3.04937	1.14938	1.96755	0.0091125	0.011803	0.013698	0.0022372
13	Saccharopine	Amino acid	C11H20N2O6	276.132	C00449	Increased	181695	1.36962e+06	696841	195291	837999	805355	2.91419	1.93931	2.10132	2.044	0.0060349	0.017159	0.017904	0.0019863
14	Abscisic acid	Hormone	C15H20O4	264.136	C06082	Increased	NA	654536	589086	NA	724477	643841	NA	NA	NA	NA	1.48e-09	1.28e-05	1.38e-07	1.72e-07
15	N-Acetylglutamic acid	Nucleotide	C7H11NO5	189.064	C00624	Decreased	454706	231829	267452	611410	163261	174973	-0.971871	-0.765655	-1.90496	-1.80501	0.0037341	0.0065757	0.0014263	0.0011043
16	2-aminoadipate	Organic acid	C6H11NO4	161.069	C00956	Increased	85.2164	821.455	1776.55	144.367	562.047	1926.6	3.26898	4.3818	1.96095	3.73825	0.002768	0.0021411	0.016347	0.0011769
17	3-Hydroxy-3-methylglutaric acid	Organic acid	C6H10O5	162.053	C03761	Increased	488462	891094	948665	546335	1.1342e+06	1.14625e+06	0.867331	0.957652	1.05382	1.06907	0.020133	0.022021	0.0087533	0.0087344
18	Methyl Phosphate	Organic acid	CH5O4P	111.993	NA	Increased	397.682	3420.83	4716.49	6216.62	7799.2	9200.29	3.10466	3.56803	0.327196	0.565548	0.007371	0.0055547	0.040108	0.020901
19	Coniferin	Phenylpropanoids	C16H22O8	342.131	C00761	Increased	94265.8	136626	128673	107561	179350	198893	0.535426	0.448908	0.737618	0.886831	0.011556	0.047017	0.011858	0.010029
20	Syringin	Phenylpropanoids	C17H24O9	372.142	C01533	Increased	158585	279029	338077	179094	253826	308503	0.815158	1.0921	0.50312	0.784564	0.015477	0.048308	0.0199	0.0081486
21	D-Fructose	Sugar	C6H12O6	180.063	C02336	Increased	98441.5	757291	1.63436e+06	314338	901262	1.90146e+06	2.94351	4.05332	1.51963	2.59672	0.00027096	0.0001235	0.047356	0.010728
22	D-Glucose	Sugar	C6H12O6	180.063	C00031	Increased	23025.4	132283	188223	68700.4	141812	239883	2.52232	3.03114	1.04559	1.80394	0.00086002	0.00024015	0.035688	0.0086561
23	D-Melezitose	Sugar	C18H32O16	504.169	C08243	Increased	101.79	708.625	802.291	156.717	650.269	769.174	2.79943	2.97853	2.05288	2.29515	0.021585	0.036174	0.014486	0.014789
24	D-Raffinose	Sugar	C18H32O16	504.169	C00492	Increased	5754.86	241169	94886.9	28641.7	197720	103531	5.38912	4.04335	2.78727	1.85387	0.00044316	0.0022543	0.00056997	0.017108
25	D-Saccharic acid	Sugar	C6H10O8	210.038	C00818	Increased	2.5527e+06	3.82283e+06	4.42857e+06	2.95795e+06	4.44723e+06	5.95107e+06	0.582617	0.794816	0.588312	1.00855	0.0078163	0.030776	0.030461	0.020573
26	D-Tagatose	Sugar	C6H12O6	180.063	C00795	Increased	100068	757291	1.63436e+06	316573	901262	1.90146e+06	2.91987	4.02968	1.50941	2.58649	0.00030557	0.00013622	0.046382	0.010595
27	Melibiose	Sugar	C12H22O11	342.116	C05402	Increased	2402.24	13491.4	7281.09	4812.9	18431.9	11726.2	2.48959	1.59977	1.93722	1.28476	0.0046106	0.001834	0.029442	0.0055531
28	Stachyose	Sugar	C24H42O21	666.222	C01613	Increased	4.09418e+06	1.42805e+07	1.45661e+07	6.39692e+06	13718646	1.3389e+07	1.8024	1.83096	1.10069	1.0656	0.015477	0.034571	0.012801	0.0071506
29	(S)-6-Oxo-2-piperidinecarboxylic acid		C6H9NO3	143.058	NA	Increased	NA	338752	647604	NA	248398	666216	NA	NA	NA	NA	1.14e-06	2.62e-06	1.13e-05	2.99e-06
30	L-Methionine methylsulfonium		C6H14NO2S+	164.075	NA	Increased	4.8319e+06	1.07352e+07	1.23637e+07	5.24945e+06	1.14087e+07	1.18404e+07	1.15168	1.35545	1.11989	1.17348	0.0085347	0.0040338	0.0082116	0.0017425
31	Tetradecahydropicene-4a-carboxylate		C36H58O11	666.398	NA	Increased	490387	806976	749549	573320	944968	1.0641e+06	0.718604	0.612103	0.720924	0.892217	0.021585	0.0149	0.0050606	0.0079709
32	Urea		CH4N2O	60.0324	C00086	Increased	5678.74	20285	19852.6	8293.93	26648.4	29271.2	1.83677	1.80569	1.68392	1.81935	0.011887	0.0030683	0.028749	0.019797

## Sheet: Table S7
Supplementary Table S7. The metabolites increased significantly and exclusively in ST genotype in response to salt stress.
NO.	Compound_Name	Family	Chem_Sum_Formula	Exact_Mass	KEGG	Normalized intensity						Fold changes log2 (salt/control)				P values
						ST_0h	ST_12h	ST_24h	SS_0h	SS_12h	SS_24h	ST_12h/0h	ST_24h/0h	SS_12h/0h	SS_24h/0h	ST_12h/0h	ST_24h/0h	SS_12h/0h	SS_24h/0h
1	Nicotinamide	Alkaloid	C6H6N2O	122.048	C00153	1.90369e+06	2.88908e+06	2.43806e+06	3.19951e+06	2.36714e+06	3.0591e+06	0.601812	0.356933	-0.434704	-0.0647433	0.22348	0.0098675	0.13302	0.70096
2	N-Methylnicotinate	Alkaloid	C7H7NO2	137.048	C01004	348991544	4.44768e+08	4.5742e+08	3.99839e+08	4.38986e+08	4.72384e+08	0.349862	0.390326	0.134755	0.240538	0.026145	0.054762	0.29792	0.065363
3	N-Acetyltyrosine	Amino acid	C11H13NO4	223.084	C01657	NA	105201	101957	103825	122058	111046	NA	NA	0.233415	0.0970073	1.52e-09	0.23515	0.26636	0.63789
4	L-Glutamate	Amino acid	C5H9NO4	147.053	C00025	15037.5	269135	395990	234075	338714	378060	4.16169	4.71882	0.533094	0.691641	0.0043575	0.0035996	0.19871	0.11773
5	L-Aspartate	Amino acid	C4H7NO4	133.038	C00049	14715.1	191287	183627	380073	202800	64930.9	3.70038	3.64142	-0.906217	-2.5493	0.020171	0.026826	0.11291	0.11457
6	L-Serine	Amino acid	C3H7NO3	105.043	C00065	11032.7	109994	129622	75076.5	101620	115459	3.31757	3.55446	0.436747	0.620942	0.0015259	0.0027981	0.24242	0.16408
7	L-Alanine	Amino acid	C3H7NO2	89.0477	C00041	22211.7	85543.8	155109	109887	105377	143961	1.94535	2.80389	-0.0604619	0.389664	0.0040701	0.0028852	0.91392	0.23992
8	trans-4-Hydroxy-L-proline	Amino acid	C5H9NO3	131.058	C01157	1429.06	4158.9	3102.43	4206.08	3427.42	3575.94	1.54113	1.11833	-0.295353	-0.234153	0.0046451	0.036748	0.021956	0.39689
9	L-Valyl-L-aspartic acid	Amino acid	C9H16N2O5	232.106		170311	226175	322420	257694	210507	321952	0.409269	0.920771	-0.291793	0.321186	0.02373	0.0049997	0.31428	0.16187
10	L-Prolyl-L-serine	Dipeptides	C8H14N2O4	202.095		NA	259544	442828	111426	144880	264596	NA	NA	0.378767	1.24771	2.21e-06	5.7e-05	0.45736	0.3619
11	L-Leucyl-L-alanine	Dipeptides	C9H18N2O3	202.132		NA	78572.1	103345	135329	197449	225629	NA	NA	0.545009	0.737483	0.19121	7.06e-05	0.2318	0.12741
12	L-Prolyl-L-aspartic acid	Dipeptides	C9H14N2O5	230.09		NA	114846	205473	70773.1	108354	142394	NA	NA	0.61448	1.00861	2.37e-07	3.96e-05	0.17836	0.14885
13	L-Leucyl-L-glutamic acid	Dipeptides	C11H20N2O5	260.137		NA	NA	83967.2	95692.3	96378.9	116494	NA	NA	0.0103146	0.283787	NA	6.03e-06	0.19871	0.17874
14	L-Tyrosyl-L-proline	Dipeptides	C14H18N2O4	278.127		NA	62953	86454.3	77096.1	NA	83167.8	NA	NA	NA	0.109367	NA	1.13e-07	NA	0.61179
15	L-Threonyl-L-threonine	Dipeptides	C8H16N2O5	220.106		108978	278553	598173	133021	279205	421710	1.35392	2.45653	1.06966	1.66459	0.0073009	0.018396	0.39404	0.32754
16	Linolenic acid	Lipid	C18H30O2	278.225	C06427	1051.66	2411.45	1920.44	2435.94	2934.69	2109.63	1.19723	0.868759	0.26873	-0.207489	0.019988	0.044397	0.48813	0.75121
17	Tetracosanoic acid	Lipid	C24H48O2	368.365	C08320	786.496	1455.89	1345.06	1387.91	1313.65	1305.2	0.888391	0.774154	-0.0793348	-0.0886385	0.044579	0.076157	0.82314	0.77524
18	3prime,5prime-Cyclic Guanosine monophosphate	Nucleotide	C10H12N5O7P	345.047		1.4871e+06	3.61137e+06	2.4287e+06	567665	631819	393994	1.28004	0.707678	0.154472	-0.526865	0.040203	0.18797	0.94895	0.12568
19	5prime-Deoxy-5prime-(methylthio)adenosine	Nucleotide	C11H15N5O3S	297.09		7.47827e+06	1.53965e+07	1.4203e+07	1.40083e+07	1.43479e+07	1.44703e+07	1.04182	0.925416	0.0345554	0.0468074	0.019963	0.030197	0.84719	0.61683
20	Tartronic acid	Organic acid	C3H4O5	120.006	C02287	101.58	515.797	473.247	749.519	411.344	333.618	2.34419	2.21998	-0.86562	-1.16777	0.021431	0.025109	0.19223	0.08003
21	Orthophosphate	Organic acid	H3PO4	97.9769	C00009	96412.5	333230	303358	613951	549151	352517	1.78923	1.65373	-0.160921	-0.80043	0.043058	0.037201	0.44906	0.044631
22	Inositol 1-phosphate	Organic acid	C6H13O9P	260.03		182.852	598.601	662.419	991.75	680.349	674.595	1.71092	1.85707	-0.543702	-0.555955	0.026373	0.0013877	0.11223	0.12043
23	(R)-2-Aminobutanoic acid	Organic acid	C4H9NO2	103.063	C02261	3.5826e+06	8.50296e+06	1.12593e+07	4.1926e+06	1.09132e+07	1.18327e+07	1.24696	1.65204	1.38015	1.49686	0.53855	0.00031382	0.16461	0.14911
24	Malonate	Organic acid	C3H4O4	104.011	C00383	958.583	2133.7	1535.5	3231.93	2035.77	1477.2	1.15438	0.679734	-0.666827	-1.12953	0.0031473	0.049946	0.031794	0.029267
25	4-Hydroxybenzoate	Organic acid	C7H6O3	138.032	C00156	1575.1	2946.97	2634.69	2974.52	2877.68	2584.8	0.903788	0.742193	-0.0477494	-0.202603	0.01404	0.022501	0.87372	0.41457
26	Succinic acid	Organic acid	C4H6O4	118.027	C00042	16667.9	26264.9	32876.6	28808	16330.9	22913.9	0.656066	0.979991	-0.818869	-0.330246	0.079295	0.031199	0.010518	0.16408
27	S-Adenosyl methionine	Organic acid	C15H23N6O5S+	399.145	C00019	465163	706797	770987	772590	777209	680509	0.603561	0.728971	0.00859964	-0.183088	0.038133	0.04473	0.93009	0.17384
28	D-(-)-Citramalic acid	Organic acid	C5H8O5	148.037		1.49817e+06	1.98099e+06	1.73937e+06	1.54096e+06	1.36993e+06	1.34122e+06	0.403021	0.215365	-0.169727	-0.200285	0.020441	0.26841	0.45422	0.32914
29	2-Amino-3-phosphonopropanoic acid	Organic acid	C3H8NO5P	169.014	C05672	NA	175632	180905	154200	132107	135922	NA	NA	-0.223094	-0.182017	1.55e-06	3.96e-05	0.98864	0.50421
30	Imidazole-4-acetic acid	Organic acid	C5H6N2O2	126.043	C02835	107470	176529	194452	109301	139507	159957	0.715973	0.855483	0.352025	0.549372	0.037936	0.0091682	0.10291	0.090994
31	Caffeic acid	phenols	C9H8O4	180.042	C01481	551.167	1575.5	1300.03	1394.95	1666.65	1870.44	1.51525	1.23798	0.256736	0.423166	0.009637	0.012961	0.49162	0.21798
32	Spermidine	Polyamine	C7H19N3	145.158	C00315	1106.91	4108.46	4042.06	4250.13	4726.73	5977.84	1.89206	1.86856	0.153335	0.492117	0.0038593	0.0043155	0.73828	0.27027
33	(3-Carboxypropyl)trimethylammonium	Polyamine	C7H16NO2+	146.118		5086.05	8639.5	9290.51	6943.64	8916.61	8556.88	0.764401	0.869211	0.360803	0.301393	0.097461	0.03215	0.61078	0.37682
34	Sucrose	Sugar	NA	NA	C00089	1096.75	14697.6	13469.1	6873.75	15133.6	14491	3.74427	3.61835	1.13858	1.07598	0.0031284	0.0041723	0.070298	0.092517
35	D-Fructose 6-phosphate	Sugar	C6H13O9P	260.03	C00085	80.8393	736.072	513.012	659.342	706.239	805.676	3.18672	2.66586	0.0991293	0.289174	0.0068978	0.012613	0.74332	0.39976
36	D-Glucose 6-phosphate	Sugar	C6H13O9P	260.03	C00092	288.273	2545.62	1712.4	2243.63	2227.27	2296.71	3.14251	2.57052	-0.0105589	0.0337322	0.0073378	0.012958	0.96873	0.89042
37	myo-Inositol	Sugar	C6H12O6	180.063	C00137	94401.4	245447	291965	293167	280672	359924	1.37853	1.62892	-0.0628353	0.295974	0.0023658	0.0015818	0.81439	0.31481
38	D-Maltose	Sugar	C12H22O11	342.116	C00208	3055.88	7235.55	5932.28	6206	7371.79	7693.8	1.24351	0.956997	0.248353	0.310033	0.0020161	0.0045006	0.087963	0.18929
39	1,6-anhydro-beta-D-glucose	Sugar	C6H10O5	162.053		5174.72	11700.1	10217.3	13446.7	10733.5	9901.28	1.17697	0.981459	-0.325134	-0.441563	0.0018809	0.0027909	0.30733	0.11514
40	alpha-D-Glucose 1-phosphate	Sugar	C6H13O9P	260.03	C00103	24451.5	53900.7	51047	68165.3	56887.7	57803.9	1.14038	1.06191	-0.260921	-0.237872	0.0031606	0.0036417	0.39473	0.43148
41	Xylitol	Sugar	C5H12O5	152.068	C00379	3796.36	7276.58	6343.06	7476.8	8506.95	9002.44	0.938641	0.740561	0.186221	0.267895	0.018518	0.044292	0.52548	0.43104
42	Erythritol	Sugar	C4H10O4	122.058	C00503	4120.61	7818.53	7457.7	8646.77	8657.1	9587.39	0.924038	0.855871	0.00172237	0.148976	0.0077174	0.012497	0.95121	0.55968
43	D-Gluconic acid	Sugar	C6H12O7	196.058	C00257	3733.41	6432.44	5329.26	8871.17	8440.55	8535.67	0.784871	0.51344	-0.0717889	-0.0556201	0.026785	0.026826	0.80593	0.82923
44	[(2R,3R,4R,5R,6R)-6-[2-(3,4-dihydroxyphenyl)ethoxy]-5-hydroxy-2-(hydroxymethyl)-4-[(3R,4R,5R,6S)-3,4,5-trihydroxy-6-methyloxan-2-yl]oxyoxan-3-yl] (E)-3-(3,4-dihydroxyphenyl)prop-2-enoate		C29H36O15	624.205		NA	128886	73918.6	NA	92258.7	NA	NA	NA	NA	NA	1.22e-05	0.23515	NA	NA
45	7-[(2S,3R,4S,5S,6R)-4,5-dihydroxy-6-(hydroxymethyl)-3-[(2S,3R,4R,5R,6S)-3,4,5-trihydroxy-6-methyloxan-2-yl]oxyoxan-2-yl]oxy-5-hydroxy-6-methoxy-2-(4-methoxyphenyl)chromen-4-one		C29H34O15	622.19		NA	92869.9	83405.5	NA	57479.1	64533.6	NA	NA	NA	NA	5.52e-07	NA	NA	NA
46	2-[(1R,2R)-3-oxo-2-[(Z)-5-[3,4,5-trihydroxy-6-(hydroxymethyl)oxan-2-yl]oxypent-2-enyl]cyclopentyl]acetic acid		C18H28O9	388.173		1.11835e+06	1.80068e+06	1.63342e+06	NA	219708	NA	0.687166	0.546523	NA	NA	0.049181	0.21668	NA	NA
47	(3R,5R)-1,3,5-trihydroxy-4-[(E)-3-(4-hydroxyphenyl)prop-2-enoyl]oxycyclohexane-1-carboxylic acid		C16H18O8	338.1		9.74996e+06	1.54524e+07	1.25622e+07	8.884e+06	6.50129e+06	6.27882e+06	0.664364	0.365615	-0.450483	-0.500715	0.02492	0.13637	0.07719	0.024127

## Sheet: Table S8
Supplementary Table S8. Primers used in qRT-PCR analysis
Gene ID	Forward primer	Reverse primer
LOC105155629	GTCACATCACTTGCTTCTTG	ACTTGCTTCTTGCTCTACT
LOC105156113	AAGGTGGCAATCAATGGA	ACTCTTCACTGACAATGG
LOC105157814	CCACCACTCCTACAAGTAA	GGAGAAGGAAAGATAGAGAAC
LOC105159381	AAGTAGAGGAAGGTGGAG	GTAGAGGAAGGTGGAGAG
LOC105159681	CACAGACAACCTAATGAAG	CTACTCCTTCACTACAACAG
LOC105160017	CAGTCAGAAGGTGGATAC	ACCACTACTCCTTCCATT
LOC105165027	TCCATTCTGCACTCTACC	CACAACATGGCAATCAAG
LOC105169006	TTGGTGTCTTCCTCAAGTT	TGGTGTCTTCCTCAAGTTC
LOC105175035	TCGTGGCTTACTACATTCTT	CATATCGTGGCTTACTACAT
LOC105175776	CTCGCCCACTAATTTGATAATG	AATGGCTACTGCTCTCAT
